# Supplementary material for: Identification of SNP loci and candidate genes genetically controlling norisoprenoids in grape berry based on genome-wide association study
Source: Front Plant Sci. 2023 Mar 1;14:1142139. doi: 10.3389/fpls.2023.1142139 (PMC10014734; doi:10.3389/fpls.2023.1142139)
Supplement: Supplementary file 8 [file Table_1.xlsx]

## Sheet: S1
Table S1. Primers for KASP genotyping of seven SNP loci.
SNP locus	5’ Forward primers X	5’ Forward primers Y	3’ Reverse primers
chr1:4912743	GAAGGTGACCAAGTTCATGCTCCTATCCATTCCCCTCCTATGG	GAAGGTCGGAGTCAACGGATTCCTATCCATTCCCCTCCTATGC	AGAAAGAAGTGACGGATGGTCTTCG
chr3:12106513	GAAGGTGACCAAGTTCATGCTAAGACTCACTGAATCTCTACATATACT	GAAGGTCGGAGTCAACGGATTGACTCACTGAATCTCTACATATACG	CCAAGTATCTGTTTATATTTGTATGCTCTTC
chr9:22269514	GAAGGTGACCAAGTTCATGCTCGGTAGGCCTGGCCGTTG	GAAGGTCGGAGTCAACGGATTTTCGGTAGGCCTGGCCGTTA	CACTTTCTGGGCTTAGGACGGTAG
chr10:15352950	GAAGGTGACCAAGTTCATGCTCCTTGGATAAAAGAAGAGGCAATGC	GAAGGTCGGAGTCAACGGATTCCTTGGATAAAAGAAGAGGCAATGG	GTCAGCAGCACTAGCAACTGAGC
chr15:9736710	GAAGGTGACCAAGTTCATGCTCAAGATTTTCAGCCTGTATAAAGGC	GAAGGTCGGAGTCAACGGATTGCAAGATTTTCAGCCTGTATAAAGGT	GATGTAGATATCCCAATTAAGTTAAACTTTTCC
chr17:12697628	GAAGGTGACCAAGTTCATGCTAACGGAAACACCTCAAGAGATAAAAAT	GAAGGTCGGAGTCAACGGATTCGGAAACACCTCAAGAGATAAAAAC	AAAGAATGGACGGGAATATGAAGAAAGG
chr18:4193813	GAAGGTGACCAAGTTCATGCTGCTAAAATGCTAAGTGTCAGTGAGG	GAAGGTCGGAGTCAACGGATTGCTAAAATGCTAAGTGTCAGTGAGA	GATAAGGAAGCCACCTGAGGATATATG

## Sheet: S2
Table S2. Results of KASP genotyping.
SNP locus	Genotype			Genotype statistics
	Hybrid F1 generation	Female parent	Male parent	Genotype	Number of hybrid F1 generation and frequency
		（'Mascat of Alexander' ）	（'Christmas Rose'）
chr18:4193813	C/G	C/C	G/G	C/C	20 (10.9%)
				C/G	138 (75.4%)
				G/G	17 (9.3%)
				?	8 (4.4%)
chr1:4912743	T/A	T/T	A/A	T/T	11 (6.1%)
				T/A	61 (33.3%)
				A/A	110 (60%)
				?	1 (0.5%)
chr3:12106513	A/T	A/A	T/T	A/A	36 (19.7%)
				A/T	39 (21.3%)
				T/T	104 (56.8%)
				?	4 (2.2%)
chr9:22269514	C/G	C/C	G/G	C/C	64 (35%)
				C/G	53 (29%)
				G/G	51 (27.9%)
				?	15 (8.1%)
chr10:15352950	G/C	G/G	C/C	G/G	16 (8.7%)
				G/C	67 (36.6%)
				C/C	94 (51.4%)
				?	6 (3.3%)
chr15:9736710	C/G	C/C	G/G	C/C	1 (0.5%)
				C/G	72 (39.3%)
				G/G	105 (57.4%)
				?	5 (2.8%)
chr17:12697628	T/A	T/T	A/A	T/T	122 (66.7%)
				T/A	41 (22.4%)
				A/A	9 (4.9%)
				?	11 (6%)
Note: ? represents genotype deletion.

## Sheet: S3
Table S3. Information of 97 individuals in the grapevine germplasm population.
Number	Cultivar or line	Species
1	Malbec	V.vinifera
2	Pinot Gris	V.vinifera
3	Marselan	V.vinifera
4	Chenin Blanc	V.vinifera
5	Sauvignon Blanc	V.vinifera
6	Gewurztraminer	V.vinifera
7	Petit Verdot	V.vinifera
8	Cabernet Ruby	V.vinifera
9	Vidal	V.vinifera
10	Viognier	V.vinifera
11	Petit Manseng	V.vinifera
12	Tannat	V.vinifera
13	Zinfandel	V.vinifera
14	Areni	V.vinifera
15	Dolcetto	V.vinifera
16	Beibinghong	V.amurensis V.vinifera
17	Beihong	V.vinifera V.amurensis
18	Beimei	V.vinifera V.amurensis
19	Cabernet Sauvignon	V.vinifera
20	Blue French	V.vinifera
21	Italian Riesling	V.vinifera
22	Pinot Noir 115	V.vinifera
23	Huapu No.1	V.amurensis V.vinifera
24	Carignan	V.vinifera
25	Riesling	V.vinifera
26	Merlot 348	V.vinifera
27	Cabernet Franc	V.vinifera
28	Sangiovese	V.vinifera
29	Cabernet Gerniseht	V.vinifera
30	Shuangfeng	V.amurensis
31	Shuanghong	V.amurensis
32	Syrah 100	V.vinifera
33	Chardonnay	V.vinifera
34	Muscat Blanc 455	V.vinifera
35	Yan 73	V.vinifera
36	Gaganai	V.vinifera
37	Langdinai	V.vinifera
38	Tazinilo	V.vinifera
39	Aishen Meigui	V.vinifera
40	Otilia Seedless	V.vinifera
41	Augusta	V.vinifera
42	Manai	V.vinifera
43	Bolgar	V.vinifera
44	Guibao	V.vinifera
45	Heijixin	V.vinifera
46	Red Globe	V.vinifera
47	Hongshuangwei	V.vinifera V.labrusca
48	Jingzijing	V.vinifera
49	Rizamat	V.vinifera
50	Lihongbao	V.vinifera
51	Longyan	V.vinifera
52	lümunage	V.vinifera
53	Muscat Hamburg	V.vinifera
54	Moldova	V.vinifera V.labrusca
55	Ping'er Putao	V.vinifera
56	Qiuhongbao	V.vinifera
57	Ruidu Cuixia	V.vinifera
58	Victoria	V.vinifera
59	Centennial Seedless	V.vinifera
60	Wuhe Cuibao	V.vinifera
61	Xiazhihong	V.vinifera
62	Xiangfei	V.vinifera
63	Yellow Italia	V.vinifera
64	Zaokangbao	V.vinifera
65	Zaomeigui	V.vinifera
66	Zexiang	V.vinifera
67	Zhuosexiang	V.vinifera V.labrusca
68	Tamina	V.vinifera
69	Ruby Okuyama	V.vinifera
70	Xinya	V.vinifera
71	Yatomi Rosa	V.vinifera
72	Autumn Royal	V.vinifera
73	2-1-3	V.vinifera
74	Christmas Rose	V.vinifera
75	Heipohuang	V.vinifera
76	Muscat Ottonel	V.vinifera
77	Crimson Seedless	V.vinifera
78	Cuiguang	V.vinifera
79	Cuiputao	V.vinifera
80	Ruby Seedless	V.vinifera
81	Muscat Rouge	V.vinifera
82	Baoguang	V.vinifera
83	Flame Seedless	V.vinifera
84	Huozhouziyu	V.vinifera
85	Selecta	V.vinifera
86	Zitian	V.vinifera
87	Jiapeilu	V.vinifera
88	Roussanne 468	V.vinifera
89	Red balado	V.vinifera
90	Xiying Putao	V.vinifera
91	Gold Finger	V.vinifera V.labrusca
92	Shine Muscat	V.vinifera V.labrusca
93	Eastern Star	V.vinifera V.labrusca
94	Jizaomi	V.vinifera
95	Miersi	V.vinifera
96	Se Spine Grape	V.davidii
97	Bai Spine Grape	V.davidii

## Sheet: S4
Table S4. Primers used in this study.
Gene ID	Forward primer	Reverse primer	Usages
VIT_205s0020g01240 (VvGGPPS)	ATGCTTGAGAAGGCTAAGTCAG	TTAGTTTTGTCTGTAAGTAGCGAAGT	Gene cloning
VvUbiquitin	GTGGTATTATTGAGCCATCCTT	AACCTCCAATCCAGTCATCTAC	qRT-PCR analysis in gene expression levels of VvGGPPS and VvDXS1 in six F1 individuals with extreme pools
VIT_205s0020g01240 (VvGGPPS)	AAGCCCTCCAATCACAAGGC	GCAACTAGCCCTTGGGAACC
VIT_205s0020g02130 (VvDXS1)	TTTGCAGTGCCAATCCCAGC	TGCGAGTTGTTTCAGCTCCTTG
VqUbiquitin	GTGGTATTATTGAGCCATCCTT	AACCTCCAATCCAGTCATCTAC	qRT-PCR analysis of transient overexpression verification in Vitis quinquangularis
VIT_205s0020g01240 (VvGGPPS)	CTTGGCTGATAGGCTGGCGAAG	TCCACATCTGCTCAAAGGTGCTTAG
NbL23	AAGGATGCCGTGAAGAAGATGT	GCATCGTAGTCAGGAGTCAACC	RT-PCR analysis of transient overexpression verification in Nicotiana benthamiana
VIT_205s0020g01240 (VvGGPPS)	ATGCTTGAGAAGGCTAAGTCAG	TTAGTTTTGTCTGTAAGTAGCGAAGT

## Sheet: S5
Table S5. Identical genes associated with 6-methyl-5-hepten-2-one, β-cyclocitral, and geranylacetone.
Gene ID	Function Annotation
VIT_205s0020g03650	unnamed protein product
VIT_205s0020g03660	folate-biopterin transporter 1, chloroplastic
VIT_205s0020g03410	hypothetical protein VITISV_020521
VIT_205s0020g03420	uncharacterized protein LOC100247619 isoform X1
VIT_205s0020g03430	imidazoleglycerol-phosphate dehydratase-like
VIT_205s0020g03440	photosystem II D1 precursor processing protein PSB27-H2, chloroplastic isoform X2
VIT_205s0020g03450	unnamed protein product
VIT_205s0020g03460	uncharacterized protein LOC100259596
VIT_205s0020g03470	FRIGIDA-like protein 4a
VIT_205s0020g03480	uncharacterized protein LOC100249372
VIT_205s0020g03490	unnamed protein product
VIT_205s0020g03500	unnamed protein product
VIT_205s0020g03510	preprotein translocase subunit SECE1
VIT_205s0020g03520	transcription repressor OFP11
VIT_205s0020g03530	late embryogenesis abundant protein D-34
VIT_205s0020g03540	unknown
VIT_205s0020g03550	unnamed protein product
VIT_205s0020g03560	unknown
VIT_205s0020g03570	pentatricopeptide repeat-containing protein At4g14850
VIT_205s0020g03580	unknown
VIT_205s0020g03590	uncharacterized protein LOC100257987 isoform X1
VIT_205s0020g03600	uncharacterized protein LOC100252843 isoform X2
VIT_205s0020g03610	unnamed protein product
VIT_205s0020g03620	uncharacterized protein LOC100242594
VIT_205s0020g03630	pentatricopeptide repeat-containing protein At4g14820
VIT_205s0020g03640	uncharacterized protein LOC100259691
VIT_205s0020g03670	uncharacterized protein LOC100245904
VIT_205s0020g03680	uncharacterized protein LOC100261442
VIT_205s0020g03690	uncharacterized protein YIR042C
VIT_205s0020g03700	unnamed protein product
VIT_205s0020g03710	uncharacterized protein YIR042C
VIT_205s0020g03720	parafibromin
VIT_205s0020g03730	non-specific lipid-transfer protein-like protein At2g13820 isoform X2
VIT_205s0020g03740	non-specific lipid-transfer protein-like protein At2g13820 isoform X1
VIT_205s0020g03750	non-specific lipid-transfer protein-like protein At5g64080
VIT_205s0020g03760	probable RNA helicase SDE3
VIT_205s0020g03770	type I inositol 1,4,5-trisphosphate 5-phosphatase CVP2
VIT_205s0020g03780	ATP-dependent RNA helicase SUPV3L1, mitochondrial isoform X2
VIT_205s0020g03790	ATP-dependent RNA helicase SUPV3L1, mitochondrial isoform X1
VIT_205s0020g03800	pentatricopeptide repeat-containing protein At3g22670, mitochondrial
VIT_205s0020g03810	hypothetical protein VITISV_024233
VIT_205s0020g03820	unnamed protein product
VIT_205s0020g03830	pentatricopeptide repeat-containing protein At3g22670, mitochondrial
VIT_205s0020g03840	pentatricopeptide repeat-containing protein At3g22690
VIT_205s0020g03850	unknown
VIT_205s0020g03860	homocysteine S-methyltransferase 3 isoform X1
VIT_205s0020g03870	serine/threonine-protein kinase HT1
VIT_205s0020g03880	protein tesmin/TSO1-like CXC 2 isoform X1
VIT_205s0020g03890	centromere-associated protein E
VIT_205s0020g03900	40S ribosomal protein S3a-1
VIT_205s0020g03910	leucine-rich repeat extensin-like protein 6
VIT_205s0020g03920	stress-induced-phosphoprotein 1
VIT_205s0020g03930	unnamed protein product
VIT_205s0020g03970	unnamed protein product
VIT_205s0020g03980	protein IQ-DOMAIN 14
VIT_205s0020g04000	RING-H2 finger protein ATL33
VIT_205s0020g04010	uncharacterized protein LOC100263116
VIT_205s0020g04020	uncharacterized protein LOC100256307 isoform X1
VIT_205s0020g04030	unknown
VIT_205s0020g04040	chlorophyllase-2, chloroplastic
VIT_205s0020g04050	EPIDERMAL PATTERNING FACTOR-like protein 5
VIT_205s0020g04060	protein TIFY 4B-like isoform X1
VIT_205s0020g04070	1,2-dihydroxy-3-keto-5-methylthiopentene dioxygenase 1
VIT_205s0020g04080	unnamed protein product
VIT_205s0020g04090	heat stress transcription factor A-6b
VIT_205s0020g04100	dymeclin
VIT_205s0020g04110	uncharacterized protein LOC100263179
VIT_205s0020g04120	DPH4 homolog
VIT_205s0020g04130	perakine reductase
VIT_205s0020g04140	uncharacterized protein LOC100260976
VIT_205s0020g04150	transmembrane emp24 domain-containing protein p24beta3
VIT_205s0020g04160	stem-specific protein TSJT1
VIT_205s0020g04170	meiotic recombination protein DMC1 homolog isoform X1
VIT_205s0020g04180	ras guanine nucleotide exchange factor L
VIT_205s0020g04190	protein argonaute 10
VIT_205s0020g04200	pentatricopeptide repeat-containing protein At5g43790
VIT_205s0020g04210	ATP sulfurylase 1, chloroplastic
VIT_205s0020g04220	putative calcium-transporting ATPase 13, plasma membrane-type
VIT_205s0049g00450	WAT1-related protein At5g07050
VIT_205s0049g00460	unnamed protein product
VIT_205s0049g00470	electron transfer flavoprotein subunit beta, mitochondrial
VIT_205s0049g00480	hypothetical protein VITISV_043412
VIT_205s0049g00490	hypothetical protein VITISV_032915
VIT_205s0049g00500	ethylene-responsive transcription factor ERF098-like
VIT_205s0049g00510	ethylene-responsive transcription factor 1B
VIT_205s0049g00520	unnamed protein product
VIT_205s0049g00530	unknown
VIT_205s0049g00540	unknown
VIT_205s0049g00550	early nodulin-75-like
VIT_205s0049g00560	unnamed protein product
VIT_205s0049g00570	putative uncharacterized protein FLJ22184
VIT_205s0049g00580	unknown
VIT_205s0049g00590	unknown
VIT_205s0049g00600	unnamed protein product
VIT_205s0049g00610	unnamed protein product
VIT_205s0049g00620	unnamed protein product
VIT_205s0049g00640	unknown
VIT_205s0049g00650	unknown
VIT_205s0049g00660	putative uncharacterized protein FLJ22184
VIT_205s0049g00680	unnamed protein product
VIT_205s0049g00690	unnamed protein product
VIT_205s0049g00705	unknown
VIT_205s0049g00720	unnamed protein product
VIT_205s0049g00730	putative uncharacterized protein FLJ22184
VIT_205s0049g00740	unnamed protein product
VIT_205s0049g00750	proline-rich 33 kDa extensin-related protein-like
VIT_205s0049g00760	unnamed protein product
VIT_205s0049g00770	early nodulin-75-like
VIT_205s0049g00780	unnamed protein product
VIT_205s0049g00790	hypothetical protein VITISV_041242
VIT_205s0049g00800	early nodulin-75-like
VIT_205s0049g00810	proline-rich 33 kDa extensin-related protein-like
VIT_205s0049g00830	unnamed protein product
VIT_205s0049g00840	early nodulin-75-like
VIT_205s0049g00850	hypothetical protein VITISV_014673
VIT_205s0049g00880	uncharacterized protein LOC100251064 isoform X3
VIT_205s0049g00890	serine/threonine-protein phosphatase PP1 isozyme 3 isoform X1
VIT_205s0049g00910	unknown
VIT_205s0049g00920	inorganic phosphate transporter 1-4-like
VIT_205s0049g00930	probable inorganic phosphate transporter 1-3
VIT_205s0049g00940	inorganic phosphate transporter 1-4-like
VIT_205s0020g00410	uncharacterized protein LOC100258011 isoform X1
VIT_205s0020g00420	polygalacturonase At1g48100
VIT_205s0020g00430	uncharacterized protein LOC100258064
VIT_205s0020g00440	uncharacterized protein LOC100252933 isoform X1
VIT_205s0020g00450	DNA (cytosine-5)-methyltransferase DRM2 isoform X2
VIT_205s0020g00460	uncharacterized protein LOC100854837 isoform X1
VIT_205s0020g00470	DEAD-box ATP-dependent RNA helicase 46 isoform X2
VIT_205s0020g00480	solute carrier family 25 member 44 isoform X2
VIT_205s0020g00490	unnamed protein product
VIT_205s0020g00500	unnamed protein product
VIT_205s0020g00510	unnamed protein product
VIT_205s0020g00520	beta-xylosidase/alpha-L-arabinofuranosidase 1-like
VIT_205s0020g00530	probable beta-D-xylosidase 5
VIT_205s0020g00540	beta-xylosidase/alpha-L-arabinofuranosidase 1-like
VIT_205s0020g00550	unnamed protein product
VIT_205s0020g00560	probable inactive serine/threonine-protein kinase lvsG
VIT_205s0020g00570	unnamed protein product
VIT_205s0020g00580	unnamed protein product
VIT_205s0020g00590	unknown
VIT_205s0020g00600	1-Cys peroxiredoxin
VIT_205s0020g00610	uncharacterized protein LOC100254448
VIT_205s0020g00620	unnamed protein product
VIT_205s0020g00630	calmodulin-binding transcription activator 3 isoform X1
VIT_205s0020g00640	methyltransferase-like protein 13 isoform X1
VIT_205s0020g00670	S-adenosylmethionine synthase 2
VIT_205s0020g00680	pleiotropic drug resistance protein 3-like
VIT_205s0020g00690	pentatricopeptide repeat-containing protein At3g06430, chloroplastic
VIT_205s0020g00700	squamosa promoter-binding-like protein 1
VIT_205s0020g00710	unknown
VIT_205s0020g00720	pto-interacting protein 1 isoform X1
VIT_205s0020g00730	probable receptor-like protein kinase At5g18500
VIT_205s0020g00740	probable sugar phosphate/phosphate translocator At1g48230
VIT_205s0020g00750	novel plant SNARE 13
VIT_205s0020g00760	pyruvate dehydrogenase (acetyl-transferring) kinase, mitochondrial
VIT_205s0020g00770	unknown
VIT_205s0020g00780	rRNA-processing protein fcf2-like
VIT_205s0020g00790	uncharacterized protein LOC100247647
VIT_205s0020g00800	pectinesterase
VIT_205s0020g00810	50S ribosomal protein L3-2, chloroplastic
VIT_205s0020g00820	probable GTP diphosphokinase CRSH, chloroplastic
VIT_205s0020g00830	unnamed protein product
VIT_205s0020g00840	late embryogenesis abundant protein D-29
VIT_205s0020g00850	uncharacterized protein LOC100247698
VIT_205s0020g00860	hypothetical protein VITISV_020811
VIT_205s0020g00870	hypothetical protein VITISV_020812
VIT_205s0020g00880	5'-nucleotidase domain-containing protein 4
VIT_205s0020g00890	ABC transporter B family member 11-like
VIT_205s0020g00900	hypothetical protein VITISV_020815
VIT_205s0020g00910	hypothetical protein VITISV_020815
VIT_205s0020g00920	protein CHUP1, chloroplastic isoform X1
VIT_205s0020g00930	uncharacterized protein LOC100242564
VIT_205s0020g00940	SWI/SNF-related matrix-associated actin-dependent regulator of chromatin subfamily A-like protein 1 isoform X2
VIT_205s0020g00950	aspartic proteinase
VIT_205s0020g00960	uncharacterized protein LOC100853372 isoform X2
VIT_205s0020g00970	uncharacterized protein LOC100259669
VIT_205s0020g00980	unnamed protein product
VIT_205s0020g00990	unknown
VIT_205s0020g01000	hypothetical protein VITISV_016965
VIT_205s0020g01010	hypothetical protein VITISV_016965
VIT_205s0020g01020	unnamed protein product
VIT_205s0020g01030	unnamed protein product
VIT_205s0020g01040	uncharacterized protein LOC100254553
VIT_205s0020g01043	agamous-like MADS-box protein AGL80
VIT_205s0020g01046	agamous-like MADS-box protein AGL80
VIT_205s0020g01050	unknown
VIT_205s0020g01055	agamous-like MADS-box protein AGL80
VIT_205s0020g01060	chromatin structure-remodeling complex protein BSH
VIT_205s0020g01070	auxin-responsive protein IAA31
VIT_205s0020g01080	uncharacterized protein LOC104879229 isoform X1
VIT_205s0020g01090	transcription factor HY5-like
VIT_205s0020g01100	transcription factor MYB86
VIT_205s0020g01110	protein notum homolog isoform X1
VIT_205s0020g01120	uncharacterized protein At3g17611
VIT_205s0020g01130	DEAD-box ATP-dependent RNA helicase 50
VIT_205s0020g01140	50S ribosomal protein L18, chloroplastic
VIT_205s0020g01150	cation/H(+) antiporter 19
VIT_205s0020g01160	condensin-2 complex subunit D3
VIT_205s0020g01170	translationally-controlled tumor protein homolog
VIT_205s0020g01180	26S protease regulatory subunit 6A homolog
VIT_205s0020g01190	unknown
VIT_205s0020g01200	kinesin-13A
VIT_205s0020g01210	unnamed protein product
VIT_205s0020g01220	unnamed protein product
VIT_205s0020g01240	heterodimeric geranylgeranyl pyrophosphate synthase large subunit 1, chloroplastic-like
VIT_205s0020g01250	uncharacterized protein LOC100254500
VIT_205s0020g01260	pentatricopeptide repeat-containing protein At3g06920
VIT_205s0020g01270	uncharacterized protein LOC100853751
VIT_205s0020g01280	unnamed protein product
VIT_205s0020g01290	unnamed protein product
VIT_205s0020g01300	unknown
VIT_205s0020g01310	protein SRG1
VIT_205s0020g01320	cullin-1
VIT_205s0020g01330	unnamed protein product
VIT_205s0020g01340	unnamed protein product
VIT_205s0020g01350	unnamed protein product
VIT_205s0020g01355	unknown
VIT_205s0020g01360	uncharacterized protein LOC100245979
VIT_205s0020g01370	uncharacterized protein LOC100252927
VIT_205s0020g01380	mitochondrial thiamine pyrophosphate carrier
VIT_205s0020g01385	uncharacterized protein LOC104879232 isoform X1
VIT_205s0020g01390	unknown
VIT_205s0020g01395	uncharacterized protein LOC104879233
VIT_205s0020g01400	cytokinesis protein sepA-like
VIT_205s0020g01410	60S ribosome subunit biogenesis protein NIP7 homolog
VIT_205s0020g01420	flowering-promoting factor 1-like protein 3
VIT_205s0020g01430	vesicle-associated membrane protein 724
VIT_205s0020g01440	uncharacterized protein LOC100249327
VIT_205s0020g01450	unnamed protein product
VIT_205s0020g01460	unnamed protein product
VIT_205s0020g01470	alanine--tRNA ligase, cytoplasmic
VIT_205s0020g01480	unnamed protein product
VIT_205s0020g01490	unknown
VIT_205s0020g01500	heat shock factor-binding protein 1
VIT_205s0020g01510	translocator protein homolog
VIT_205s0020g01520	unnamed protein product
VIT_205s0020g01530	hypothetical protein VITISV_027412
VIT_205s0020g01540	probable histone-arginine methyltransferase 1.3
VIT_205s0020g01550	probable isoleucine--tRNA ligase, mitochondrial isoform X2
VIT_205s0020g01560	pentatricopeptide repeat-containing protein At4g15720
VIT_205s0020g01570	uncharacterized protein LOC100244340 isoform X1
VIT_205s0020g01575	unknown
VIT_205s0020g01580	sucrose nonfermenting 4-like protein isoform X1
VIT_205s0020g01600	uncharacterized protein LOC100263086 isoform X2
VIT_205s0020g01610	protein ALWAYS EARLY 3
VIT_205s0020g01620	uncharacterized protein LOC100256384
VIT_205s0020g01630	uncharacterized protein LOC100257952
VIT_205s0020g01640	uncharacterized protein LOC100252802
VIT_205s0020g01643	uncharacterized protein LOC100245862
VIT_205s0020g01650	zinc finger CCCH domain-containing protein 34 isoform X1
VIT_205s0020g01660	unknown
VIT_205s0020g01670	GTP-binding protein OBGC, chloroplastic isoform X4
VIT_205s0020g01680	unnamed protein product
VIT_205s0020g01690	hypothetical protein VITISV_043188
VIT_205s0020g01700	unknown
VIT_205s0020g01710	probable serine/threonine-protein phosphatase 2A regulatory subunit B'' subunit TON2
VIT_205s0020g01720	E3 ubiquitin-protein ligase Topors isoform X1
VIT_205s0020g01730	anaphase-promoting complex subunit 7
VIT_205s0020g01740	acyl-CoA-binding domain-containing protein 5
VIT_205s0020g01750	monothiol glutaredoxin-S2
VIT_205s0020g01760	monothiol glutaredoxin-S10
VIT_205s0020g01770	serine/threonine-protein kinase CDL1
VIT_205s0020g01780	putative chromatin-remodeling complex ATPase chain
VIT_205s0020g01790	unnamed protein product
VIT_205s0020g01795	uncharacterized protein LOC104879238 isoform X1
VIT_205s0020g01800	RING finger and CHY zinc finger domain-containing protein 1 isoform X1
VIT_205s0020g01810	uncharacterized protein LOC100256322
VIT_205s0020g01815	basic helix-loop-helix protein A-like
VIT_205s0020g01820	CASP-like protein 1E2
VIT_205s0020g01830	CASP-like protein 1D1
VIT_205s0020g01840	divinyl chlorophyllide a 8-vinyl-reductase, chloroplastic
VIT_205s0020g01850	unnamed protein product
VIT_205s0020g01860	unnamed protein product
VIT_205s0020g01870	hypothetical protein TRIUR3_04158 [Triticum urartu]
VIT_205s0020g01880	unnamed protein product
VIT_205s0020g01890	probable serine/threonine-protein kinase At1g54610
VIT_205s0020g01900	unknown
VIT_205s0020g01910	inactive beta-amylase 9
VIT_205s0020g01920	hypothetical protein VITISV_030299
VIT_205s0020g01930	tubby-like F-box protein 3
VIT_205s0020g01940	unnamed protein product
VIT_205s0020g01950	uncharacterized protein LOC100855402
VIT_205s0020g01960	nhx1 antiporter isoform X1
VIT_205s0020g01970	vesicle-associated protein 1-2
VIT_205s0020g01980	unnamed protein product
VIT_205s0020g01990	serine/threonine-protein kinase ULK4
VIT_205s0020g02000	chromatin structure-remodeling complex protein SYD isoform X1
VIT_205s0020g02030	bifunctional 3-dehydroquinate dehydratase/shikimate dehydrogenase, chloroplastic isoform X1
VIT_205s0020g02040	unnamed protein product
VIT_205s0020g02050	uncharacterized protein LOC100244334
VIT_205s0020g02060	unknown
VIT_205s0020g02070	uncharacterized protein LOC100266667
VIT_205s0020g02080	uncharacterized protein LOC100259554
VIT_205s0020g02090	uncharacterized protein LOC104879242
VIT_205s0020g02095	unknown
VIT_205s0020g02100	unknown
VIT_205s0020g02110	unknown
VIT_205s0020g02120	peroxidase 24
VIT_205s0020g02130	probable 1-deoxy-D-xylulose-5-phosphate synthase, chloroplastic
VIT_205s0020g02150	NADH dehydrogenase [ubiquinone] 1 alpha subcomplex subunit 8-B
VIT_205s0020g02160	squamosa promoter-binding-like protein 7
VIT_205s0020g02170	sugar transporter ERD6-like 16 isoform X1
VIT_205s0020g02180	uncharacterized protein LOC100256211
VIT_205s0020g02200	uncharacterized protein LOC100263026
VIT_205s0020g02210	histidine-containing phosphotransfer protein 1
VIT_205s0020g02220	probable prolyl 4-hydroxylase 4
VIT_205s0020g02230	receptor-like cytosolic serine/threonine-protein kinase RBK2 isoform X1
VIT_205s0020g02240	uncharacterized protein At4g15545
VIT_205s0020g02250	sugar transporter ERD6-like 7 isoform X1
VIT_205s0020g02260	unnamed protein product
VIT_205s0020g02270	uncharacterized protein LOC100257948
VIT_205s0020g02290	uncharacterized protein LOC100259606
VIT_205s0020g02280	unknown
VIT_205s0020g02300	uncharacterized protein LOC100252797 isoform X1
VIT_205s0020g02310	unnamed protein product
VIT_205s0020g02320	putative E3 ubiquitin-protein ligase RF298
VIT_205s0020g02330	uncharacterized protein LOC100852500
VIT_205s0020g02340	peptide methionine sulfoxide reductase B5-like
VIT_205s0020g02350	uncharacterized protein LOC100266559
VIT_205s0020g02360	probable protein phosphatase 2C 35 isoform X1
VIT_205s0020g02370	S-adenosylmethionine decarboxylase proenzyme 4
VIT_205s0020g02380	probable galacturonosyltransferase-like 4
VIT_205s0020g02390	AP-5 complex subunit mu isoform X1
VIT_205s0020g02400	F-box/LRR-repeat protein 4 isoform X2
VIT_205s0020g02410	calcium-binding protein 39 isoform X1
VIT_205s0020g02420	BSD domain-containing protein 1-like
VIT_205s0020g02430	BI1-like protein
VIT_205s0020g02440	pentatricopeptide repeat-containing protein At5g18950
VIT_205s0020g02460	protein FAR1-RELATED SEQUENCE 7 isoform X1
VIT_205s0020g02450	unknown
VIT_205s0020g02470	uncharacterized protein LOC100263132
VIT_205s0020g02480	glutamine synthetase leaf isozyme, chloroplastic
VIT_205s0020g02490	unnamed protein product
VIT_205s0020g02500	uncharacterized protein LOC100256318
VIT_205s0020g02520	BTB/POZ and MATH domain-containing protein 1
VIT_205s0020g02530	mitogen-activated protein kinase 15
VIT_205s0020g02540	endo-1,3;1,4-beta-D-glucanase-like
VIT_205s0020g02550	unknown
VIT_205s0020g02560	ribonucleoside-diphosphate reductase small chain A
VIT_205s0020g02570	mediator of RNA polymerase II transcription subunit 33A isoform X1
VIT_205s0020g02580	unnamed protein product
VIT_205s0020g02590	unnamed protein product
VIT_205s0020g02600	serine incorporator 3
VIT_205s0020g02610	DUF21 domain-containing protein At4g14240
VIT_205s0020g02620	unnamed protein product
VIT_205s0020g02630	adenylate isopentenyltransferase 5, chloroplastic
VIT_205s0020g02640	UPF0613 protein PB24D3.06c
VIT_205s0020g02650	uncharacterized protein LOC100244329
VIT_205s0020g02660	transmembrane protein 64
VIT_205s0020g02670	uncharacterized protein LOC104879247
VIT_205s0020g02680	probable E3 ubiquitin-protein ligase LUL4 isoform X1
VIT_205s0020g02690	neurogenic protein mastermind
VIT_205s0020g02700	transcription factor MUTE
VIT_205s0020g02710	dual specificity protein phosphatase 1
VIT_205s0020g02720	basic 7S globulin
VIT_205s0020g02730	basic 7S globulin-like
VIT_205s0020g02740	unknown
VIT_205s0020g02760	signal peptidase complex subunit 3B
VIT_205s0020g02770	stem-specific protein TSJT1
VIT_205s0020g02780	unknown
VIT_205s0020g02790	nuclear transcription factor Y subunit C-3-like
VIT_205s0020g02810	protein trichome birefringence-like 10 isoform X1
VIT_205s0020g02820	NEDD8-activating enzyme E1 catalytic subunit
VIT_205s0020g02830	uncharacterized protein LOC100854649
VIT_205s0020g02840	3-dehydrosphinganine reductase TSC10A isoform X1
VIT_205s0020g02850	type II peroxiredoxin F
VIT_205s0020g02860	E3 ubiquitin-protein ligase RHF1A
VIT_205s0020g02870	unnamed protein product
VIT_205s0020g02880	glucose-1-phosphate adenylyltransferase large subunit 3, chloroplastic/amyloplastic
VIT_205s0020g02890	uncharacterized GPI-anchored protein At3g06035
VIT_205s0020g02900	peroxisomal adenine nucleotide carrier 1
VIT_205s0020g02910	unnamed protein product
VIT_205s0020g02920	protein FANTASTIC FOUR 3-like
VIT_205s0020g02930	DNA-directed RNA polymerase III subunit RPC3-like isoform X2
VIT_205s0020g02940	protein phosphatase 2C 70
VIT_205s0020g02950	putative methyltransferase C9orf114
VIT_205s0020g02960	probable ATP-dependent DNA helicase CHR12
VIT_205s0020g02970	unknown
VIT_205s0020g02510	guanylate kinase 2, chloroplastic/mitochondrial
VIT_205s0020g02800	ATP-dependent (S)-NAD(P)H-hydrate dehydratase
VIT_205s0020g02980	unknown
VIT_205s0020g02990	40S ribosomal protein S16
VIT_205s0020g03000	2-hydroxyisoflavanone dehydratase-like
VIT_205s0020g03010	2-hydroxyisoflavanone dehydratase-like
VIT_205s0020g03020	ARM REPEAT PROTEIN INTERACTING WITH ABF2
VIT_205s0020g03030	probable LRR receptor-like serine/threonine-protein kinase At1g67720
VIT_205s0020g03040	uncharacterized protein LOC100254485
VIT_205s0020g03050	probable membrane-associated kinase regulator 1
VIT_205s0020g03060	unnamed protein product
VIT_205s0020g03070	unnamed protein product
VIT_205s0020g03080	long chain acyl-CoA synthetase 6, peroxisomal
VIT_205s0020g03090	uncharacterized protein LOC100261408 isoform X1
VIT_205s0020g03100	sugar transport protein 8-like
VIT_205s0020g03130	hypothetical protein VITISV_025412
VIT_205s0020g03140	hexose transporter
VIT_205s0020g03150	protein TIME FOR COFFEE isoform X1
VIT_205s0020g03160	vacuole membrane protein KMS1
VIT_205s0020g03170	probable linoleate 9S-lipoxygenase 5
VIT_205s0020g03180	photosystem I reaction center subunit II, chloroplastic
VIT_205s0020g03190	uncharacterized protein LOC100263185
VIT_205s0020g03200	thermospermine synthase ACAULIS5
VIT_205s0020g03210	G-type lectin S-receptor-like serine/threonine-protein kinase RLK1
VIT_205s0020g03220	unknown
VIT_205s0020g03240	G-type lectin S-receptor-like serine/threonine-protein kinase RLK1
VIT_205s0020g03250	ACT-like protein tyrosine kinase family protein isoform 2 [Theobroma cacao]
VIT_205s0020g03260	unknown
VIT_205s0020g03270	G-type lectin S-receptor-like serine/threonine-protein kinase RLK1
VIT_205s0020g03280	primary amine oxidase
VIT_205s0020g03290	G-type lectin S-receptor-like serine/threonine-protein kinase RLK1
VIT_205s0020g03300	G-type lectin S-receptor-like serine/threonine-protein kinase RLK1
VIT_205s0020g03310	unnamed protein product
VIT_205s0020g03320	primary amine oxidase isoform X1
VIT_205s0020g03330	heat shock 70 kDa protein 8
VIT_205s0020g03340	uncharacterized protein LOC100246068
VIT_205s0020g03350	random slug protein 5
VIT_205s0020g03360	unnamed protein product
VIT_205s0020g03370	uncharacterized protein LOC100242666
VIT_205s0020g03380	probable serine/threonine-protein kinase WNK9
VIT_205s0020g03390	unknown
VIT_205s0020g03400	unknown

## Sheet: S6
Table S6. Significant SNP loci within genes, and their associated traits and candidate genes.
Traits	SNP	Gene function annotation	Gene ID	Location of SNPs in genes
Vitispirane	chr11:17408565	protein At-4/1	VIT_211s0052g00110	CDS
	chr11:17956193	Probable LRR receptor-like serine/threonine-protein kinase At3g47570	VIT_211s0052g00340	CDS
	chr11:16989642	microtubule-associated protein Rab GTPase	VIT_211s0103g00570	CDS
	chr11:16990742	microtubule-associated protein Rab GTPase	VIT_211s0103g00570	CDS
	chr11:17231032	KH domain-containing protein At4g18375	VIT_211s0052g00030	CDS
	chr11:17231040	KH domain-containing protein At4g18375	VIT_211s0052g00030	CDS
	chr11:17231261	KH domain-containing protein At4g18375	VIT_211s0052g00030	CDS
	chr11:17236504	macrophage migration inhibitory factor homolog	VIT_211s0052g00040	CDS
	chr11:17237819	macrophage migration inhibitory factor homolog	VIT_211s0052g00040	CDS
	chr11:17408490	protein At-4/1	VIT_211s0052g00110	CDS
	chr11:17419948	probable inactive purple acid phosphatase 28	VIT_211s0052g00120	CDS
	chr11:17661078	pre-rRNA-processing protein las1	VIT_211s0052g00180	CDS
	chr11:17956119	Probable LRR receptor-like serine/threonine-protein kinase At3g47570	VIT_211s0052g00340	CDS
	chr11:17956439	Probable LRR receptor-like serine/threonine-protein kinase At3g47570	VIT_211s0052g00340	CDS
	chr11:18172987	Bifunctional lysine-specific demethylase and histidyl-hydroxylase NO66	VIT_211s0052g00470	CDS
	chr11:18172990	Bifunctional lysine-specific demethylase and histidyl-hydroxylase NO66	VIT_211s0052g00470	CDS
	chr11:18177370	Bifunctional lysine-specific demethylase and histidyl-hydroxylase NO66	VIT_211s0052g00470	CDS
	chr11:18186224	Rhomboid family	VIT_211s0052g00490	CDS
	chr11:18206490	ribosomal RNA processing protein 1 homolog B	VIT_211s0052g00510	CDS
	chr11:18206636	ribosomal RNA processing protein 1 homolog B	VIT_211s0052g00510	CDS
	chr11:16989104	microtubule-associated protein Rab GTPase	VIT_211s0103g00570	5'UTR
	chr11:17754828	probable disease resistance protein At4g27220	VIT_211s0052g00270	5'UTR
	chr11:18172987	Bifunctional lysine-specific demethylase and histidyl-hydroxylase NO66	VIT_211s0052g00470	5'UTR
	chr11:18172990	Bifunctional lysine-specific demethylase and histidyl-hydroxylase NO66	VIT_211s0052g00470	5'UTR
	chr11:18186369	Rhomboid family	VIT_211s0052g00490	5'UTR
	chr11:18186433	Rhomboid family	VIT_211s0052g00490	5'UTR
	chr11:18186505	Rhomboid family	VIT_211s0052g00490	5'UTR
	chr11:18186546	Rhomboid family	VIT_211s0052g00490	5'UTR
	chr11:18186618	Rhomboid family	VIT_211s0052g00490	5'UTR
	chr11:18358750	Homogentisate phytyltransferase 1, chloroplastic	VIT_211s0052g00610	5'UTR
	chr11:16213394	probable 18S rRNA (guanine-N(7))-methyltransferase	VIT_211s0103g00250	3'UTR
	chr11:16992800	uncharacterized protein LOC100255532	VIT_211s0103g00580	3'UTR
	chr11:17016591	ABC-2 family transporter protein.	VIT_211s0103g00595	3'UTR
	chr11:17016666	ABC-2 family transporter protein.	VIT_211s0103g00595	3'UTR
	chr11:17237524	macrophage migration inhibitory factor homolog	VIT_211s0052g00040	3'UTR
	chr11:17237819	macrophage migration inhibitory factor homolog	VIT_211s0052g00040	3'UTR
	chr11:17541706	armadillo-like helical domain-containing	VIT_211s0052g00170	3'UTR
	chr11:17542522	armadillo-like helical domain-containing	VIT_211s0052g00170	3'UTR
	chr11:17767639	60S ribosomal protein L7-2	VIT_211s0052g00290	3'UTR
	chr11:18149711	cation exchanger (CAX10)	VIT_211s0052g00460	3'UTR
	chr11:18184163	Rhomboid family	VIT_211s0052g00490	3'UTR
	chr11:18186035	Bifunctional lysine-specific demethylase and histidyl-hydroxylase NO66	VIT_211s0052g00470	3'UTR
	chr11:18186224	Bifunctional lysine-specific demethylase and histidyl-hydroxylase NO66	VIT_211s0052g00470	3'UTR
	chr11:18186369	Bifunctional lysine-specific demethylase and histidyl-hydroxylase NO66	VIT_211s0052g00470	3'UTR
	chr11:18186433	Bifunctional lysine-specific demethylase and histidyl-hydroxylase NO66	VIT_211s0052g00470	3'UTR
	chr11:18186505	Bifunctional lysine-specific demethylase and histidyl-hydroxylase NO66	VIT_211s0052g00470	3'UTR
	chr11:18186546	Bifunctional lysine-specific demethylase and histidyl-hydroxylase NO66	VIT_211s0052g00470	3'UTR
	chr11:18186618	Bifunctional lysine-specific demethylase and histidyl-hydroxylase NO66	VIT_211s0052g00470	3'UTR
	chr11:18186655	Bifunctional lysine-specific demethylase and histidyl-hydroxylase NO66	VIT_211s0052g00470	3'UTR
	chr11:18186719	Bifunctional lysine-specific demethylase and histidyl-hydroxylase NO66	VIT_211s0052g00470	3'UTR
	chr11:18186784	Bifunctional lysine-specific demethylase and histidyl-hydroxylase NO66	VIT_211s0052g00470	3'UTR
	chr11:18186821	Bifunctional lysine-specific demethylase and histidyl-hydroxylase NO66	VIT_211s0052g00470	3'UTR
	chr11:18195792	glutaredoxin-C4	VIT_211s0052g00500	3'UTR
	chr11:18196043	glutaredoxin-C4	VIT_211s0052g00500	3'UTR
	chr11:17552548	Protein CLEC16A homolog	VIT_211s0052g00170	intron
	chr11:17653182	pre-rRNA-processing protein las1	VIT_211s0052g00180	intron
	chr11:17653191	pre-rRNA-processing protein las1	VIT_211s0052g00180	intron
	chr11:17657075	pre-rRNA-processing protein las1	VIT_211s0052g00180	intron
	chr11:17687879	ceramide-1-phosphate transfer protein-like isoform X1	VIT_211s0052g00220	intron
	chr11:17690837	ceramide-1-phosphate transfer protein-like isoform X1	VIT_211s0052g00220	intron
	chr11:18161921	uncharacterized protein LOC100246170	VIT_211s0052g00460	intron
	chr18:14312026	serine/threonine-protein kinase HT1-like isoform X2	VIT_218s0166g00290	intron
	chr18:14312123	serine/threonine-protein kinase HT1-like isoform X2	VIT_218s0166g00290	intron
	chr11:17280174	unnamed protein product	VIT_211s0052g00070	intron
	chr11:17652758	pre-rRNA-processing protein las1	VIT_211s0052g00180	intron
	chr11:17907723	DNA ligase 4	VIT_211s0052g00320	intron
	chr11:17944451	choline monooxygenase, chloroplastic	VIT_211s0052g00330	intron
	chr11:18056958	2-alkenal reductase (NADP(+)-dependent)-like	VIT_211s0052g00410	intron
	chr11:18163622	uncharacterized protein LOC100246170	VIT_211s0052g00460	intron
	chr19:36494	protein FRIGIDA	VIT_219s0014g00030	intron
	chr19:36500	protein FRIGIDA	VIT_219s0014g00030	intron
	chr19:36546	protein FRIGIDA	VIT_219s0014g00030	intron
	chr19:36553	protein FRIGIDA	VIT_219s0014g00030	intron
	chr19:36561	protein FRIGIDA	VIT_219s0014g00030	intron
	chr19:36562	protein FRIGIDA	VIT_219s0014g00030	intron
	chr11:12278542	L-arabinokinase-like isoform X2	VIT_211s0065g00240	intron
	chr11:12693018	serine/threonine-protein kinase At5g01020	VIT_211s0065g00470	intron
	chr11:12942810	cycloartenol Synthase	VIT_211s0065g00640	intron
	chr11:12959061	cycloartenol Synthase	VIT_211s0065g00640	intron
	chr11:12975333	cycloartenol Synthase	VIT_211s0065g00640	intron
	chr11:16151908	U3 small nucleolar RNA-associated protein 25	VIT_211s0103g00230	intron
	chr11:16158651	U3 small nucleolar RNA-associated protein 25	VIT_211s0103g00230	intron
	chr11:16158659	U3 small nucleolar RNA-associated protein 25	VIT_211s0103g00230	intron
	chr11:16213394	probable 18S rRNA (guanine-N(7))-methyltransferase	VIT_211s0103g00240	intron
	chr11:16551299	factor of DNA methylation 1	VIT_211s0103g00420	intron
	chr11:16551672	factor of DNA methylation 1	VIT_211s0103g00420	intron
	chr11:16551830	factor of DNA methylation 1	VIT_211s0103g00420	intron
	chr11:16991492	TBC1 domain family member 5	VIT_211s0103g00570	intron
	chr11:17029665	uncharacterized protein LOC100252029	VIT_211s0103g00610	intron
	chr11:17030095	uncharacterized protein LOC100252029	VIT_211s0103g00610	intron
	chr11:17030922	uncharacterized protein LOC100252029	VIT_211s0103g00610	intron
	chr11:17033849	uncharacterized protein LOC100252029	VIT_211s0103g00610	intron
	chr11:17033952	uncharacterized protein LOC100252029	VIT_211s0103g00610	intron
	chr11:17034573	uncharacterized protein LOC100252029	VIT_211s0103g00610	intron
	chr11:17035087	uncharacterized protein LOC100252029	VIT_211s0103g00610	intron
	chr11:17096049	PHD and RING finger domain-containing protein 1	VIT_211s0103g00660	intron
	chr11:17096879	PHD and RING finger domain-containing protein 1	VIT_211s0103g00660	intron
	chr11:17096963	PHD and RING finger domain-containing protein 1	VIT_211s0103g00660	intron
	chr11:17096983	PHD and RING finger domain-containing protein 1	VIT_211s0103g00660	intron
	chr11:17097020	PHD and RING finger domain-containing protein 1	VIT_211s0103g00660	intron
	chr11:17097030	PHD and RING finger domain-containing protein 1	VIT_211s0103g00660	intron
	chr11:17097212	PHD and RING finger domain-containing protein 1	VIT_211s0103g00660	intron
	chr11:17098084	PHD and RING finger domain-containing protein 1	VIT_211s0103g00660	intron
	chr11:17098250	PHD and RING finger domain-containing protein 1	VIT_211s0103g00660	intron
	chr11:17228215	KH domain-containing protein At4g18375	VIT_211s0052g00030	intron
	chr11:17231070	KH domain-containing protein At4g18375	VIT_211s0052g00030	intron
	chr11:17235865	Macrophage migration inhibitory factor homolog	VIT_211s0052g00040	intron
	chr11:17246882	Vacuolar-sorting receptor 1	VIT_211s0052g00060	intron
	chr11:17246933	Vacuolar-sorting receptor 1	VIT_211s0052g00060	intron
	chr11:17273664	DNA ligase 4	VIT_211s0052g00070	intron
	chr11:17274288	DNA ligase 4	VIT_211s0052g00070	intron
	chr11:17275021	DNA ligase 4	VIT_211s0052g00070	intron
	chr11:17278144	DNA ligase 4	VIT_211s0052g00070	intron
	chr11:17281491	DNA ligase 4	VIT_211s0052g00070	intron
	chr11:17288676	DNA ligase 4	VIT_211s0052g00070	intron
	chr11:17336842	APO protein 3, mitochondrial	VIT_211s0052g00090	intron
	chr11:17415821	protein At-4/1	VIT_211s0052g00110	intron
	chr11:17416517	protein At-4/1	VIT_211s0052g00110	intron
	chr11:17416993	protein At-4/1	VIT_211s0052g00110	intron
	chr11:17417082	protein At-4/1	VIT_211s0052g00110	intron
	chr11:17417098	protein At-4/1	VIT_211s0052g00110	intron
	chr11:17417103	protein At-4/1	VIT_211s0052g00110	intron
	chr11:17469610	mannosyl-oligosaccharide 1,2-alpha-mannosidase MNS1-like isoform X1	VIT_211s0052g00140	intron
	chr11:17469887	mannosyl-oligosaccharide 1,2-alpha-mannosidase MNS1-like isoform X1	VIT_211s0052g00140	intron
	chr11:17470578	mannosyl-oligosaccharide 1,2-alpha-mannosidase MNS1-like isoform X1	VIT_211s0052g00140	intron
	chr11:17470762	mannosyl-oligosaccharide 1,2-alpha-mannosidase MNS1-like isoform X1	VIT_211s0052g00140	intron
	chr11:17505108	mannosyl-oligosaccharide 1,2-alpha-mannosidase MNS1-like isoform X1	VIT_211s0052g00140	intron
	chr11:17505389	mannosyl-oligosaccharide 1,2-alpha-mannosidase MNS1-like isoform X1	VIT_211s0052g00140	intron
	chr11:17505797	mannosyl-oligosaccharide 1,2-alpha-mannosidase MNS1-like isoform X1	VIT_211s0052g00140	intron
	chr11:17553712	Protein CLEC16A homolog	VIT_211s0052g00170	intron
	chr11:17554183	Protein CLEC16A homolog	VIT_211s0052g00170	intron
	chr11:17556159	Protein CLEC16A homolog	VIT_211s0052g00170	intron
	chr11:17563570	Protein CLEC16A homolog	VIT_211s0052g00170	intron
	chr11:17567012	Protein CLEC16A homolog	VIT_211s0052g00170	intron
	chr11:17586448	Protein CLEC16A homolog	VIT_211s0052g00170	intron
	chr11:17587732	Protein CLEC16A homolog	VIT_211s0052g00170	intron
	chr11:17642904	pre-rRNA-processing protein las1	VIT_211s0052g00180	intron
	chr11:17643751	pre-rRNA-processing protein las1	VIT_211s0052g00180	intron
	chr11:17645742	pre-rRNA-processing protein las1	VIT_211s0052g00180	intron
	chr11:17647224	pre-rRNA-processing protein las1	VIT_211s0052g00180	intron
	chr11:17653605	pre-rRNA-processing protein las1	VIT_211s0052g00180	intron
	chr11:17653637	pre-rRNA-processing protein las1	VIT_211s0052g00180	intron
	chr11:17655976	pre-rRNA-processing protein las1	VIT_211s0052g00180	intron
	chr11:17656108	pre-rRNA-processing protein las1	VIT_211s0052g00180	intron
	chr11:17657511	pre-rRNA-processing protein las1	VIT_211s0052g00180	intron
	chr11:17658454	pre-rRNA-processing protein las1	VIT_211s0052g00180	intron
	chr11:17687751	ceramide-1-phosphate transfer protein-like isoform X1	VIT_211s0052g00220	intron
	chr11:17689354	ceramide-1-phosphate transfer protein-like isoform X1	VIT_211s0052g00220	intron
	chr11:17689582	ceramide-1-phosphate transfer protein-like isoform X1	VIT_211s0052g00220	intron
	chr11:17689704	ceramide-1-phosphate transfer protein-like isoform X1	VIT_211s0052g00220	intron
	chr11:17690675	ceramide-1-phosphate transfer protein-like isoform X1	VIT_211s0052g00220	intron
	chr11:17691672	ceramide-1-phosphate transfer protein-like isoform X1	VIT_211s0052g00220	intron
	chr11:17710702	Ceramide-1-phosphate transfer protein	VIT_211s0052g00240	intron
	chr11:17712174	Ceramide-1-phosphate transfer protein	VIT_211s0052g00240	intron
	chr11:17991266	unnamed protein product	VIT_211s0052g00370	intron
	chr11:18055154	2-alkenal reductase (NADP(+)-dependent)-like	VIT_211s0052g00410	intron
	chr11:18055189	2-alkenal reductase (NADP(+)-dependent)-like	VIT_211s0052g00410	intron
	chr11:18057028	2-alkenal reductase (NADP(+)-dependent)-like	VIT_211s0052g00410	intron
	chr11:18062337	2-alkenal reductase (NADP(+)-dependent)-like	VIT_211s0052g00410	intron
	chr11:18063248	2-alkenal reductase (NADP(+)-dependent)-like	VIT_211s0052g00410	intron
	chr11:18107863	auxin efflux carrier component 2	VIT_211s0052g00440	intron
	chr11:18149911	uncharacterized protein LOC100246170	VIT_211s0052g00460	intron
	chr11:18150425	uncharacterized protein LOC100246170	VIT_211s0052g00460	intron
	chr11:18150579	uncharacterized protein LOC100246170	VIT_211s0052g00460	intron
	chr11:18151282	uncharacterized protein LOC100246170	VIT_211s0052g00460	intron
	chr11:18151388	uncharacterized protein LOC100246170	VIT_211s0052g00460	intron
	chr11:18152620	uncharacterized protein LOC100246170	VIT_211s0052g00460	intron
	chr11:18153315	uncharacterized protein LOC100246170	VIT_211s0052g00460	intron
	chr11:18153362	uncharacterized protein LOC100246170	VIT_211s0052g00460	intron
	chr11:18153424	uncharacterized protein LOC100246170	VIT_211s0052g00460	intron
	chr11:18153825	uncharacterized protein LOC100246170	VIT_211s0052g00460	intron
	chr11:18155691	uncharacterized protein LOC100246170	VIT_211s0052g00460	intron
	chr11:18155855	uncharacterized protein LOC100246170	VIT_211s0052g00460	intron
	chr11:18156047	uncharacterized protein LOC100246170	VIT_211s0052g00460	intron
	chr11:18158211	uncharacterized protein LOC100246170	VIT_211s0052g00460	intron
	chr11:18158662	uncharacterized protein LOC100246170	VIT_211s0052g00460	intron
	chr11:18159207	uncharacterized protein LOC100246170	VIT_211s0052g00460	intron
	chr11:18159943	uncharacterized protein LOC100246170	VIT_211s0052g00460	intron
	chr11:18160035	uncharacterized protein LOC100246170	VIT_211s0052g00460	intron
	chr11:18160231	uncharacterized protein LOC100246170	VIT_211s0052g00460	intron
	chr11:18160503	uncharacterized protein LOC100246170	VIT_211s0052g00460	intron
	chr11:18160552	uncharacterized protein LOC100246170	VIT_211s0052g00460	intron
	chr11:18160902	uncharacterized protein LOC100246170	VIT_211s0052g00460	intron
	chr11:18161672	uncharacterized protein LOC100246170	VIT_211s0052g00460	intron
	chr11:18161700	uncharacterized protein LOC100246170	VIT_211s0052g00460	intron
	chr11:18161811	uncharacterized protein LOC100246170	VIT_211s0052g00460	intron
	chr11:18161823	uncharacterized protein LOC100246170	VIT_211s0052g00460	intron
	chr11:18162336	uncharacterized protein LOC100246170	VIT_211s0052g00460	intron
	chr11:18162667	uncharacterized protein LOC100246170	VIT_211s0052g00460	intron
	chr11:18162687	uncharacterized protein LOC100246170	VIT_211s0052g00460	intron
	chr11:18163210	uncharacterized protein LOC100246170	VIT_211s0052g00460	intron
	chr11:18163257	uncharacterized protein LOC100246170	VIT_211s0052g00460	intron
	chr11:18163403	uncharacterized protein LOC100246170	VIT_211s0052g00460	intron
	chr11:18163453	uncharacterized protein LOC100246170	VIT_211s0052g00460	intron
	chr11:18163514	uncharacterized protein LOC100246170	VIT_211s0052g00460	intron
	chr11:18163676	uncharacterized protein LOC100246170	VIT_211s0052g00460	intron
	chr11:18163693	uncharacterized protein LOC100246170	VIT_211s0052g00460	intron
	chr11:18164396	uncharacterized protein LOC100246170	VIT_211s0052g00460	intron
	chr11:18164402	uncharacterized protein LOC100246170	VIT_211s0052g00460	intron
	chr11:18164735	uncharacterized protein LOC100246170	VIT_211s0052g00460	intron
	chr11:18165283	uncharacterized protein LOC100246170	VIT_211s0052g00460	intron
	chr11:18166334	uncharacterized protein LOC100246170	VIT_211s0052g00460	intron
	chr11:18166901	uncharacterized protein LOC100246170	VIT_211s0052g00460	intron
	chr11:18173943	Bifunctional lysine-specific demethylase and histidyl-hydroxylase NO66	VIT_211s0052g00470	intron
	chr11:18174105	Bifunctional lysine-specific demethylase and histidyl-hydroxylase NO66	VIT_211s0052g00470	intron
	chr11:18174166	Bifunctional lysine-specific demethylase and histidyl-hydroxylase NO66	VIT_211s0052g00470	intron
	chr11:18174188	Bifunctional lysine-specific demethylase and histidyl-hydroxylase NO66	VIT_211s0052g00470	intron
	chr11:18174192	Bifunctional lysine-specific demethylase and histidyl-hydroxylase NO66	VIT_211s0052g00470	intron
	chr11:18174213	Bifunctional lysine-specific demethylase and histidyl-hydroxylase NO66	VIT_211s0052g00470	intron
	chr11:18174424	Bifunctional lysine-specific demethylase and histidyl-hydroxylase NO66	VIT_211s0052g00470	intron
	chr11:18174444	Bifunctional lysine-specific demethylase and histidyl-hydroxylase NO66	VIT_211s0052g00470	intron
	chr11:18174986	Bifunctional lysine-specific demethylase and histidyl-hydroxylase NO66	VIT_211s0052g00470	intron
	chr11:18175573	Bifunctional lysine-specific demethylase and histidyl-hydroxylase NO66	VIT_211s0052g00470	intron
	chr11:18176014	Bifunctional lysine-specific demethylase and histidyl-hydroxylase NO66	VIT_211s0052g00470	intron
	chr11:18176082	Bifunctional lysine-specific demethylase and histidyl-hydroxylase NO66	VIT_211s0052g00470	intron
	chr11:18178534	Bifunctional lysine-specific demethylase and histidyl-hydroxylase NO66	VIT_211s0052g00470	intron
	chr11:18180690	Bifunctional lysine-specific demethylase and histidyl-hydroxylase NO66	VIT_211s0052g00470	intron
	chr11:18181082	Bifunctional lysine-specific demethylase and histidyl-hydroxylase NO66	VIT_211s0052g00470	intron
	chr11:18182602	Bifunctional lysine-specific demethylase and histidyl-hydroxylase NO66	VIT_211s0052g00470	intron
	chr11:18182874	Bifunctional lysine-specific demethylase and histidyl-hydroxylase NO66	VIT_211s0052g00470	intron
	chr11:18182958	Bifunctional lysine-specific demethylase and histidyl-hydroxylase NO66	VIT_211s0052g00470	intron
	chr11:18182990	Bifunctional lysine-specific demethylase and histidyl-hydroxylase NO66	VIT_211s0052g00470	intron
	chr11:18183422	Bifunctional lysine-specific demethylase and histidyl-hydroxylase NO66	VIT_211s0052g00470	intron
	chr11:18183568	Bifunctional lysine-specific demethylase and histidyl-hydroxylase NO66	VIT_211s0052g00470	intron
	chr11:18183624	Bifunctional lysine-specific demethylase and histidyl-hydroxylase NO66	VIT_211s0052g00470	intron
	chr11:18183698	Bifunctional lysine-specific demethylase and histidyl-hydroxylase NO66	VIT_211s0052g00470	intron
	chr11:18184103	Bifunctional lysine-specific demethylase and histidyl-hydroxylase NO66	VIT_211s0052g00470	intron
	chr11:18184163	Bifunctional lysine-specific demethylase and histidyl-hydroxylase NO66	VIT_211s0052g00470	intron
	chr11:18186035	unnamed protein product	VIT_211s0052g00490	intron
	chr11:18251940	ABC transporter I family member 17	VIT_211s0052g00540	intron
	chr11:18361364	Homogentisate phytyltransferase 1, chloroplastic	VIT_211s0052g00610	intron
	chr11:18361457	Homogentisate phytyltransferase 1, chloroplastic	VIT_211s0052g00610	intron
	chr11:19011578	mitochondrial outer membrane protein porin 4	VIT_211s0052g01030	intron
	chr18:14310179	serine/threonine-protein kinase HT1-like isoform X2	VIT_218s0166g00290	intron
	chr18:14311980	serine/threonine-protein kinase HT1-like isoform X2	VIT_218s0166g00290	intron
	chr18:14311981	serine/threonine-protein kinase HT1-like isoform X2	VIT_218s0166g00290	intron
	chr18:14311984	serine/threonine-protein kinase HT1-like isoform X2	VIT_218s0166g00290	intron
	chr18:14312039	serine/threonine-protein kinase HT1-like isoform X2	VIT_218s0166g00290	intron
	chr18:14312046	serine/threonine-protein kinase HT1-like isoform X2	VIT_218s0166g00290	intron
	chr18:14312070	serine/threonine-protein kinase HT1-like isoform X2	VIT_218s0166g00290	intron
	chr18:14312101	serine/threonine-protein kinase HT1-like isoform X2	VIT_218s0166g00290	intron
	chr18:14312121	serine/threonine-protein kinase HT1-like isoform X2	VIT_218s0166g00290	intron
	chr19:36503	protein FRIGIDA	VIT_219s0014g00030	intron
	chr19:36855	protein FRIGIDA	VIT_219s0014g00030	intron
Riesling acetal	chr11:17231032	KH domain-containing protein At4g18375	VIT_211s0052g00030	CDS
	chr11:17231040	KH domain-containing protein At4g18375	VIT_211s0052g00030	CDS
	chr11:17956193	Probable LRR receptor-like serine/threonine-protein kinase At3g47570	VIT_211s0052g00340	CDS
	chr11:18177370	Bifunctional lysine-specific demethylase and histidyl-hydroxylase NO66	VIT_211s0052g00470	CDS
	chr11:18186369	Rhomboid family protein	VIT_211s0052g00490	5'UTR
	chr11:18186546	Rhomboid family protein	VIT_211s0052g00490	5'UTR
	chr11:17541706	armadillo-like helical domain-containing	VIT_211s0052g00170	3'UTR
	chr11:18184163	Rhomboid family	VIT_211s0052g00490	3'UTR
	chr11:18186369	Bifunctional lysine-specific demethylase and histidyl-hydroxylase NO66	VIT_211s0052g00470	3'UTR
	chr11:18186546	Bifunctional lysine-specific demethylase and histidyl-hydroxylase NO66	VIT_211s0052g00470	3'UTR
	chr11:18196043	glutaredoxin-C4	VIT_211s0052g00500	3'UTR
	chr11:17096049	PHD and RING finger domain-containing protein 1	VIT_211s0103g00660	intron
	chr11:17097020	PHD and RING finger domain-containing protein 1	VIT_211s0103g00660	intron
	chr11:17097030	PHD and RING finger domain-containing protein 1	VIT_211s0103g00660	intron
	chr11:17273664	DNA ligase 4	VIT_211s0052g00070	intron
	chr11:17505108	mannosyl-oligosaccharide 1,2-alpha-mannosidase MNS1-like isoform X1	VIT_211s0052g00140	intron
	chr11:17658454	pre-rRNA-processing protein las1	VIT_211s0052g00180	intron
	chr11:17689354	ceramide-1-phosphate transfer protein-like isoform X1	VIT_211s0052g00220	intron
	chr11:18062337	2-alkenal reductase (NADP(+)-dependent)-like	VIT_211s0052g00410	intron
	chr11:18152620	uncharacterized protein LOC100246170	VIT_211s0052g00460	intron
	chr11:18153362	uncharacterized protein LOC100246170	VIT_211s0052g00460	intron
	chr11:18155691	uncharacterized protein LOC100246170	VIT_211s0052g00460	intron
	chr11:18160035	uncharacterized protein LOC100246170	VIT_211s0052g00460	intron
	chr11:18163453	uncharacterized protein LOC100246170	VIT_211s0052g00460	intron
	chr11:18173943	Bifunctional lysine-specific demethylase and histidyl-hydroxylase NO66	VIT_211s0052g00470	intron
	chr11:18174105	Bifunctional lysine-specific demethylase and histidyl-hydroxylase NO66	VIT_211s0052g00470	intron
	chr11:18174166	Bifunctional lysine-specific demethylase and histidyl-hydroxylase NO66	VIT_211s0052g00470	intron
	chr11:18174188	Bifunctional lysine-specific demethylase and histidyl-hydroxylase NO66	VIT_211s0052g00470	intron
	chr11:18174192	Bifunctional lysine-specific demethylase and histidyl-hydroxylase NO66	VIT_211s0052g00470	intron
	chr11:18174213	Bifunctional lysine-specific demethylase and histidyl-hydroxylase NO66	VIT_211s0052g00470	intron
	chr11:18175573	Bifunctional lysine-specific demethylase and histidyl-hydroxylase NO66	VIT_211s0052g00470	intron
	chr11:18176014	Bifunctional lysine-specific demethylase and histidyl-hydroxylase NO66	VIT_211s0052g00470	intron
	chr11:18180690	Bifunctional lysine-specific demethylase and histidyl-hydroxylase NO66	VIT_211s0052g00470	intron
	chr11:18183568	Bifunctional lysine-specific demethylase and histidyl-hydroxylase NO66	VIT_211s0052g00470	intron
	chr11:18183698	Bifunctional lysine-specific demethylase and histidyl-hydroxylase NO66	VIT_211s0052g00470	intron
	chr11:18184163	Bifunctional lysine-specific demethylase and histidyl-hydroxylase NO66	VIT_211s0052g00470	intron
TDN	chr11:17408565	protein At-4/1	VIT_211s0052g00110	CDS
	chr11:16990742	microtubule-associated protein Rab GTPase	VIT_211s0103g00570	CDS
	chr11:17231032	KH domain-containing protein At4g18375	VIT_211s0052g00030	CDS
	chr11:17231040	KH domain-containing protein At4g18375	VIT_211s0052g00030	CDS
	chr11:17231261	KH domain-containing protein At4g18375	VIT_211s0052g00030	CDS
	chr11:17408490	protein At-4/1	VIT_211s0052g00110	CDS
	chr11:17956193	Protein kinase domain	VIT_211s0052g00340	CDS
	chr11:18177370	Bifunctional lysine-specific demethylase and histidyl-hydroxylase NO66	VIT_211s0052g00470	CDS
	chr11:18206490	ribosomal RNA processing protein 1 homolog B	VIT_211s0052g00510	CDS
	chr11:17754828	probable disease resistance protein At4g27220	VIT_211s0052g00270	5'UTR
	chr11:18186369	Rhomboid family	VIT_211s0052g00490	5'UTR
	chr11:18186433	Rhomboid family	VIT_211s0052g00490	5'UTR
	chr11:18186546	Rhomboid family	VIT_211s0052g00490	5'UTR
	chr11:18186618	Rhomboid family	VIT_211s0052g00490	5'UTR
	chr11:16213394	probable 18S rRNA (guanine-N(7))-methyltransferase	VIT_211s0103g00250	3'UTR
	chr11:17016591	uncharacterized protein LOC100255532	VIT_211s0103g00595	3'UTR
	chr11:17016666	uncharacterized protein LOC100255532	VIT_211s0103g00595	3'UTR
	chr11:17541706	armadillo-like helical domain-containing	VIT_211s0052g00170	3'UTR
	chr11:17542522	armadillo-like helical domain-containing	VIT_211s0052g00170	3'UTR
	chr11:18184163	Rhomboid family	VIT_211s0052g00490	3'UTR
	chr11:18186369	Bifunctional lysine-specific demethylase and histidyl-hydroxylase NO66	VIT_211s0052g00470	3'UTR
	chr11:18186433	Bifunctional lysine-specific demethylase and histidyl-hydroxylase NO66	VIT_211s0052g00470	3'UTR
	chr11:18186546	Bifunctional lysine-specific demethylase and histidyl-hydroxylase NO66	VIT_211s0052g00470	3'UTR
	chr11:18186618	Bifunctional lysine-specific demethylase and histidyl-hydroxylase NO66	VIT_211s0052g00470	3'UTR
	chr11:18186655	Bifunctional lysine-specific demethylase and histidyl-hydroxylase NO66	VIT_211s0052g00470	3'UTR
	chr11:18196043	glutaredoxin-C4	VIT_211s0052g00500	3'UTR
	chr11:17552548	uncharacterized protein LOC100253058 isoform X2	VIT_211s0052g00170	intron
	chr11:17556159	uncharacterized protein LOC100253058 isoform X2	VIT_211s0052g00170	intron
	chr11:17657075	pre-rRNA-processing protein las1	VIT_211s0052g00180	intron
	chr11:17687879	ceramide-1-phosphate transfer protein-like isoform X1	VIT_211s0052g00220	intron
	chr11:17690837	ceramide-1-phosphate transfer protein-like isoform X1	VIT_211s0052g00220	intron
	chr11:18161921	uncharacterized protein LOC100246170	VIT_211s0052g00460	intron
	chr11:18183698	Bifunctional lysine-specific demethylase and histidyl-hydroxylase NO66	VIT_211s0052g00470	intron
	chr18:14312123	serine/threonine-protein kinase HT1-like isoform X2	VIT_218s0166g00290	intron
	chr11:12278542	L-arabinokinase-like isoform X2	VIT_211s0065g00240	intron
	chr11:12693018	serine/threonine-protein kinase At5g01020	VIT_211s0065g00470	intron
	chr11:12959061	cycloartenol Synthase	VIT_211s0065g00640	intron
	chr11:16213394	probable 18S rRNA (guanine-N(7))-methyltransferase	VIT_211s0103g00240	intron
	chr11:16518862	factor of DNA methylation 1 isoform X1	VIT_211s0103g00400	intron
	chr11:16551299	factor of DNA methylation 1	VIT_211s0103g00420	intron
	chr11:17033849	uncharacterized protein LOC100252029	VIT_211s0103g00610	intron
	chr11:17035087	uncharacterized protein LOC100252029	VIT_211s0103g00610	intron
	chr11:17041131	putative clathrin assembly protein At5g57200	VIT_211s0103g00620	intron
	chr11:17096049	PHD and RING finger domain-containing protein 1	VIT_211s0103g00660	intron
	chr11:17096963	PHD and RING finger domain-containing protein 1	VIT_211s0103g00660	intron
	chr11:17097020	PHD and RING finger domain-containing protein 1	VIT_211s0103g00660	intron
	chr11:17097030	PHD and RING finger domain-containing protein 1	VIT_211s0103g00660	intron
	chr11:17097212	PHD and RING finger domain-containing protein 1	VIT_211s0103g00660	intron
	chr11:17228215	KH domain-containing protein At4g18375	VIT_211s0052g00030	intron
	chr11:17228242	KH domain-containing protein At4g18375	VIT_211s0052g00030	intron
	chr11:17231070	KH domain-containing protein At4g18375	VIT_211s0052g00030	intron
	chr11:17246882	Vacuolar-sorting receptor 1	VIT_211s0052g00060	intron
	chr11:17273664	DNA ligase 4	VIT_211s0052g00070	intron
	chr11:17275021	DNA ligase 4	VIT_211s0052g00070	intron
	chr11:17280174	DNA ligase 4	VIT_211s0052g00070	intron
	chr11:17288676	DNA ligase 4	VIT_211s0052g00070	intron
	chr11:17336842	APO protein 3, mitochondrial	VIT_211s0052g00090	intron
	chr11:17416517	Protein At-4/1	VIT_211s0052g00110	intron
	chr11:17416993	Protein At-4/1	VIT_211s0052g00110	intron
	chr11:17469610	mannosyl-oligosaccharide 1,2-alpha-mannosidase MNS1-like isoform X1	VIT_211s0052g00140	intron
	chr11:17469887	mannosyl-oligosaccharide 1,2-alpha-mannosidase MNS1-like isoform X1	VIT_211s0052g00140	intron
	chr11:17470578	mannosyl-oligosaccharide 1,2-alpha-mannosidase MNS1-like isoform X1	VIT_211s0052g00140	intron
	chr11:17470762	mannosyl-oligosaccharide 1,2-alpha-mannosidase MNS1-like isoform X1	VIT_211s0052g00140	intron
	chr11:17505108	mannosyl-oligosaccharide 1,2-alpha-mannosidase MNS1-like isoform X1	VIT_211s0052g00140	intron
	chr11:17505389	mannosyl-oligosaccharide 1,2-alpha-mannosidase MNS1-like isoform X1	VIT_211s0052g00140	intron
	chr11:17505797	mannosyl-oligosaccharide 1,2-alpha-mannosidase MNS1-like isoform X1	VIT_211s0052g00140	intron
	chr11:17553712	Protein CLEC16A homolog	VIT_211s0052g00170	intron
	chr11:17554183	Protein CLEC16A homolog	VIT_211s0052g00170	intron
	chr11:17563570	Protein CLEC16A homolog	VIT_211s0052g00170	intron
	chr11:17567012	Protein CLEC16A homolog	VIT_211s0052g00170	intron
	chr11:17587732	Protein CLEC16A homolog	VIT_211s0052g00170	intron
	chr11:17642904	pre-rRNA-processing protein las1	VIT_211s0052g00180	intron
	chr11:17643751	pre-rRNA-processing protein las1	VIT_211s0052g00180	intron
	chr11:17652758	pre-rRNA-processing protein las1	VIT_211s0052g00180	intron
	chr11:17653182	pre-rRNA-processing protein las1	VIT_211s0052g00180	intron
	chr11:17653191	pre-rRNA-processing protein las1	VIT_211s0052g00180	intron
	chr11:17653605	pre-rRNA-processing protein las1	VIT_211s0052g00180	intron
	chr11:17653637	pre-rRNA-processing protein las1	VIT_211s0052g00180	intron
	chr11:17656108	pre-rRNA-processing protein las1	VIT_211s0052g00180	intron
	chr11:17657511	pre-rRNA-processing protein las1	VIT_211s0052g00180	intron
	chr11:17658454	pre-rRNA-processing protein las1	VIT_211s0052g00180	intron
	chr11:17687751	ceramide-1-phosphate transfer protein-like isoform X1	VIT_211s0052g00220	intron
	chr11:17689354	ceramide-1-phosphate transfer protein-like isoform X1	VIT_211s0052g00220	intron
	chr11:17689582	ceramide-1-phosphate transfer protein-like isoform X1	VIT_211s0052g00220	intron
	chr11:17689704	ceramide-1-phosphate transfer protein-like isoform X1	VIT_211s0052g00220	intron
	chr11:17690675	ceramide-1-phosphate transfer protein-like isoform X1	VIT_211s0052g00220	intron
	chr11:17691672	ceramide-1-phosphate transfer protein-like isoform X1	VIT_211s0052g00220	intron
	chr11:17712174	Ceramide-1-phosphate transfer protein	VIT_211s0052g00240	intron
	chr11:18056958	2-alkenal reductase (NADP(+)-dependent)-like	VIT_211s0052g00410	intron
	chr11:18150425	uncharacterized protein LOC100246170	VIT_211s0052g00460	intron
	chr11:18150579	uncharacterized protein LOC100246170	VIT_211s0052g00460	intron
	chr11:18151388	uncharacterized protein LOC100246170	VIT_211s0052g00460	intron
	chr11:18152620	uncharacterized protein LOC100246170	VIT_211s0052g00460	intron
	chr11:18153315	uncharacterized protein LOC100246170	VIT_211s0052g00460	intron
	chr11:18153362	uncharacterized protein LOC100246170	VIT_211s0052g00460	intron
	chr11:18155691	uncharacterized protein LOC100246170	VIT_211s0052g00460	intron
	chr11:18159207	uncharacterized protein LOC100246170	VIT_211s0052g00460	intron
	chr11:18159943	uncharacterized protein LOC100246170	VIT_211s0052g00460	intron
	chr11:18160035	uncharacterized protein LOC100246170	VIT_211s0052g00460	intron
	chr11:18161672	uncharacterized protein LOC100246170	VIT_211s0052g00460	intron
	chr11:18161700	uncharacterized protein LOC100246170	VIT_211s0052g00460	intron
	chr11:18162667	uncharacterized protein LOC100246170	VIT_211s0052g00460	intron
	chr11:18162687	uncharacterized protein LOC100246170	VIT_211s0052g00460	intron
	chr11:18163403	uncharacterized protein LOC100246170	VIT_211s0052g00460	intron
	chr11:18163453	uncharacterized protein LOC100246170	VIT_211s0052g00460	intron
	chr11:18163676	uncharacterized protein LOC100246170	VIT_211s0052g00460	intron
	chr11:18163693	uncharacterized protein LOC100246170	VIT_211s0052g00460	intron
	chr11:18164396	uncharacterized protein LOC100246170	VIT_211s0052g00460	intron
	chr11:18164402	uncharacterized protein LOC100246170	VIT_211s0052g00460	intron
	chr11:18165283	uncharacterized protein LOC100246170	VIT_211s0052g00460	intron
	chr11:18166901	uncharacterized protein LOC100246170	VIT_211s0052g00460	intron
	chr11:18173943	Bifunctional lysine-specific demethylase and histidyl-hydroxylase NO66	VIT_211s0052g00470	intron
	chr11:18174105	Bifunctional lysine-specific demethylase and histidyl-hydroxylase NO66	VIT_211s0052g00470	intron
	chr11:18174166	Bifunctional lysine-specific demethylase and histidyl-hydroxylase NO66	VIT_211s0052g00470	intron
	chr11:18174188	Bifunctional lysine-specific demethylase and histidyl-hydroxylase NO66	VIT_211s0052g00470	intron
	chr11:18174192	Bifunctional lysine-specific demethylase and histidyl-hydroxylase NO66	VIT_211s0052g00470	intron
	chr11:18174213	Bifunctional lysine-specific demethylase and histidyl-hydroxylase NO66	VIT_211s0052g00470	intron
	chr11:18175563	Bifunctional lysine-specific demethylase and histidyl-hydroxylase NO66	VIT_211s0052g00470	intron
	chr11:18175573	Bifunctional lysine-specific demethylase and histidyl-hydroxylase NO66	VIT_211s0052g00470	intron
	chr11:18176014	Bifunctional lysine-specific demethylase and histidyl-hydroxylase NO66	VIT_211s0052g00470	intron
	chr11:18176082	Bifunctional lysine-specific demethylase and histidyl-hydroxylase NO66	VIT_211s0052g00470	intron
	chr11:18178534	Bifunctional lysine-specific demethylase and histidyl-hydroxylase NO66	VIT_211s0052g00470	intron
	chr11:18180690	Bifunctional lysine-specific demethylase and histidyl-hydroxylase NO66	VIT_211s0052g00470	intron
	chr11:18181082	Bifunctional lysine-specific demethylase and histidyl-hydroxylase NO66	VIT_211s0052g00470	intron
	chr11:18182874	Bifunctional lysine-specific demethylase and histidyl-hydroxylase NO66	VIT_211s0052g00470	intron
	chr11:18182958	Bifunctional lysine-specific demethylase and histidyl-hydroxylase NO66	VIT_211s0052g00470	intron
	chr11:18183568	Bifunctional lysine-specific demethylase and histidyl-hydroxylase NO66	VIT_211s0052g00470	intron
	chr11:18183624	Bifunctional lysine-specific demethylase and histidyl-hydroxylase NO66	VIT_211s0052g00470	intron
	chr11:18184103	Bifunctional lysine-specific demethylase and histidyl-hydroxylase NO66	VIT_211s0052g00470	intron
	chr11:18184163	Bifunctional lysine-specific demethylase and histidyl-hydroxylase NO66	VIT_211s0052g00470	intron
	chr18:14310179	serine/threonine-protein kinase HT1-like isoform X2	VIT_218s0166g00290	intron
	chr19:36494	protein FRIGIDA	VIT_219s0014g00030	intron
	chr19:36500	protein FRIGIDA	VIT_219s0014g00030	intron
	chr19:36503	protein FRIGIDA	VIT_219s0014g00030	intron
	chr19:36546	protein FRIGIDA	VIT_219s0014g00030	intron
	chr19:36553	protein FRIGIDA	VIT_219s0014g00030	intron
TPB	chr8:18552647	protein SHOOT GRAVITROPISM 6 isoform X1	VIT_208s0007g04630	intron
C13-norisoprenoids	chr11:17231032	KH domain-containing protein At4g18375	VIT_211s0052g00030	CDS
	chr11:17231040	KH domain-containing protein At4g18375	VIT_211s0052g00030	CDS
	chr11:17541706	armadillo-like helical domain-containing	VIT_211s0052g00170	3'UTR
	chr11:17653605	pre-rRNA-processing protein las1	VIT_211s0052g00180	intron
	chr11:17657075	pre-rRNA-processing protein las1	VIT_211s0052g00180	intron
	chr11:17657511	pre-rRNA-processing protein las1	VIT_211s0052g00180	intron
	chr11:17690837	ceramide-1-phosphate transfer protein-like isoform X1	VIT_211s0052g00220	intron
	chr11:18183698	Bifunctional lysine-specific demethylase and histidyl-hydroxylase NO66	VIT_211s0052g00470	intron
Total norisoprenoids	chr11:17231032	KH domain-containing protein At4g18375	VIT_211s0052g00030	CDS
	chr11:17231040	KH domain-containing protein At4g18375	VIT_211s0052g00030	CDS
	chr11:17030922	uncharacterized protein LOC100252029	VIT_211s0103g00610	intron
	chr11:17653605	pre-rRNA-processing protein las1	VIT_211s0052g00180	intron
Note: UTR, untranslated regions; CDS, coding sequence

## Sheet: S7
Table S7. Primers for KASP genotyping.
SNP loci	Candidate genes	Forward primer X	Forward primer Y	Reverse primer
chr5:2565231	squamosa promoter-binding like protein 1 (SPL)	GAAGGTGACCAAGTTCATGCTGTTCCCTCCTCCCCTATAACAC	GAAGGTCGGAGTCAACGGATTGTTCCCTCCTCCCCTATAACAT	CCAGGTGGTGAAGGGAGTAGTG
chr5:2565484	squamosa promoter-binding like protein 1 (SPL)	GAAGGTGACCAAGTTCATGCTCTACTGAAGTATGGATCCAGCTAAAAA	GAAGGTCGGAGTCAACGGATTACTGAAGTATGGATCCAGCTAAAAG	GGTCTGCAGTACGAAGATAATAAAACTAC
chr5:2565547	squamosa promoter-binding like protein 1 (SPL)	GAAGGTGACCAAGTTCATGCTGCCTGAACACGTAAAGCACTTCT	GAAGGTCGGAGTCAACGGATTCCTGAACACGTAAAGCACTTCC	ATGTGTGGCTCTGCTCTTCAAAAGC
chr5:2565775	squamosa promoter-binding like protein 1 (SPL)	GAAGGTGACCAAGTTCATGCTTGATATCCCTGATGCCCCCTTA	GAAGGTCGGAGTCAACGGATTGATATCCCTGATGCCCCCTTC	AGACGGCTTCGGCTTGGTGTTG
chr5:2566542	squamosa promoter-binding like protein 1 (SPL)	GAAGGTGACCAAGTTCATGCTGGACATGTGCCTCCTTCATAGC	GAAGGTCGGAGTCAACGGATTGGACATGTGCCTCCTTCATAGT	CACCATAGGTCTGCAGTTTCTCCG
chr5:2572291	squamosa promoter-binding like protein 1 (SPL)	GAAGGTGACCAAGTTCATGCTGTTGTATATTATTCTAAGCTTCAAAGTAAAC	GAAGGTCGGAGTCAACGGATTTGTTGTATATTATTCTAAGCTTCAAAGTAAAT	GATGGATACACAATTACTGTGAAAAATGGC
chr5:2641120	pyruvate dehydrogenase kinase	GAAGGTGACCAAGTTCATGCTCCACCAAGCAGGAATCTTAGTTC	GAAGGTCGGAGTCAACGGATTCCCACCAAGCAGGAATCTTAGTTT	GCGATTCTGTACTGTGTTCATTTATTTTATATTATA
chr5:2861511	bZIP protein HY5	GAAGGTGACCAAGTTCATGCTATAAAGTCAGATCCCTATAGAGAGG	GAAGGTCGGAGTCAACGGATTCATAAAGTCAGATCCCTATAGAGAGA	TCAATTCCTCTCCCAGGCACGC
chr5:2987350	geranyl-geranyl diphosphate synthase (GGPPS)	GAAGGTGACCAAGTTCATGCTAGAGAGTTTGCCGAGAAATTGAATG	GAAGGTCGGAGTCAACGGATTCAAGAGAGTTTGCCGAGAAATTGAATA	GATCAAACTCAGAGAGCATATCCCAAG
chr5:2988230	geranyl-geranyl diphosphate synthase (GGPPS)	GAAGGTGACCAAGTTCATGCTCCTATCCATTCCCCTCCTATGG	GAAGGTCGGAGTCAACGGATTCCTATCCATTCCCCTCCTATGC	AGAAAGAAGTGACGGATGGTCTTCG
chr5:2989379	geranyl-geranyl diphosphate synthase (GGPPS)	GAAGGTGACCAAGTTCATGCTCAAATTCATACTGCCAATTTAAACCCATT	GAAGGTCGGAGTCAACGGATTAATTCATACTGCCAATTTAAACCCATC	CCCGTCTGAGTTAATTTCACTTCTTTCA
chr5:3059320	nuclear transcription factor Y subunit B-5	GAAGGTGACCAAGTTCATGCTCCAAAATCAAGGCAAAAAGCTATTAGC	GAAGGTCGGAGTCAACGGATTCCAAAATCAAGGCAAAAAGCTATTAGA	TGCTTTAATGAGAAAATAGAGTAAAAATTGTGCT
chr5:3820289	zinc finger proteins (ZFP)	GAAGGTGACCAAGTTCATGCTGTGTATCAAATGTTTGTTACTTCCATAC	GAAGGTCGGAGTCAACGGATTTTGTGTATCAAATGTTTGTTACTTCCATAT	GCTTGAAAAAGTATTGAAGAAAGAATTTTCATTTGT
chr5:3826510	zinc finger proteins (ZFP)	CCTCTCAGTTTTGTGATTGATTGAC	CTCCTCTCAGTTTTGTGATTGATTGAT	GAAATCATATTAAAAAAAGAAGGGAACAAGGATG
chr5:3851898	1-deoxy-D-xylulose-5-phosphate synthase1 (DXS1)	GAAGGTGACCAAGTTCATGCTAAGACTCACTGAATCTCTACATATACT	GAAGGTCGGAGTCAACGGATTGACTCACTGAATCTCTACATATACG	CCAAGTATCTGTTTATATTTGTATGCTCTTC
chr5:3854251	1-deoxy-D-xylulose-5-phosphate synthase1 (DXS1)	GAAGGTGACCAAGTTCATGCTCTATTCTAAAGATCACAAGTAATACTAACC	GAAGGTCGGAGTCAACGGATTCTATTCTAAAGATCACAAGTAATACTAACA	GACCTCTTAGAGAATTACGAGAGGTTG
chr5:4112382	BSD domain-containing protein	GAAGGTGACCAAGTTCATGCTCCGGGCGATGATGAACCCAA	GAAGGTCGGAGTCAACGGATTCCGGGCGATGATGAACCCAG	CAGGCTGCATTGGGATTAGGGTTTC
chr5:4496095	carbohydrate kinase	GAAGGTGACCAAGTTCATGCTGGTCTTGGTCCCCGTTGTCAAT	GAAGGTCGGAGTCAACGGATTGTCTTGGTCCCCGTTGTCAAC	GGACCAGTATTGAGTTTCATTTTATTTTCTTG
chr5:4939048	linoleate 9S-lipoxygenase 5 (LOX)	GAAGGTGACCAAGTTCATGCTGCTGCCAAATCTCTCAAATGCC	GAAGGTCGGAGTCAACGGATTCTGCTGCCAAATCTCTCAAATGCT	CTGAATGGACTTCAGATGCTGAGCC
chr8:18451465	carotene ε-monooxygenase (LUT1)	GAAGGTGACCAAGTTCATGCTTAGCTCTTCTAGAGTAGTATCTCAC	GAAGGTCGGAGTCAACGGATTCTAGCTCTTCTAGAGTAGTATCTCAT	CCTTCTTTCGTAGGGGCCTGAG
chr10:315045	tryptophan synthase (TS)	GAAGGTGACCAAGTTCATGCTCCTTGGATAAAAGAAGAGGCAATGC	GAAGGTCGGAGTCAACGGATTCCTTGGATAAAAGAAGAGGCAATGG	GTCAGCAGCACTAGCAACTGAGC
chr10:840615	aminomethyltransferase	GAAGGTGACCAAGTTCATGCTAATCACTACATTACATGTCACGTACG	GAAGGTCGGAGTCAACGGATTAATCACTACATTACATGTCACGTACC	GTATTCTGGATTGTTGGTGATATGTTGTTC
chr10:877279	endonuclease/exonuclease/phosphatase family (EEP)	GAAGGTGACCAAGTTCATGCTGAGGCCCTTAACCTTCTGACG	GAAGGTCGGAGTCAACGGATTGGAGGCCCTTAACCTTCTGACA	TTCATGTCACCACCAAAAATCACGTTTG
chr10:880420	glucan endo-1,3-beta-glucosidase	GAAGGTGACCAAGTTCATGCTCACCAGAGAAGAAAGGACACCA	GAAGGTCGGAGTCAACGGATTCACCAGAGAAGAAAGGACACCG	AATGGCTGGCCTGGCCCCCA
chr10:880433	glucan endo-1,3-beta-glucosidase	GAAGGTGACCAAGTTCATGCTCTTCATCATCGAGCACCAGAGA	GAAGGTCGGAGTCAACGGATTCTTCATCATCGAGCACCAGAGG	CCCAGCAGACCCCATCCTGG
chr10:922729	prephenate dehydratase (PDT)	GAAGGTGACCAAGTTCATGCTGGCTGTGTTTGCTCTGAGAGAT	GAAGGTCGGAGTCAACGGATTGGCTGTGTTTGCTCTGAGAGAC	CTTGGTTAGTTGCATTACCTTTGACAAAC
chr10:1167458	ABC transporter	GAAGGTGACCAAGTTCATGCTTTATCTTGGTGTTAGTCTGCTGTTC	GAAGGTCGGAGTCAACGGATTCTTATCTTGGTGTTAGTCTGCTGTTT	CAAACAACCCTTTATAGAAGGTACGTAG
Note: The SNP loci highlighted in blue were non-synonymous mutant.

## Sheet: S8
Table S8. Genotype of significant candidate SNPs in the germplasm population.
Sample name	Genotype
	chr5:2987350	chr5:2988230	chr5:2989379	chr5:3851898	chr5:3854251	chr5:2565231	chr5:2565484	chr5:2565547	chr5:2566542	chr5:2572291	chr5:2641120	chr5:2861511	chr5:3059320	chr5:3820289	chr5:3826510	chr5:4112382	chr5:4496095	chr5:4939048	chr8:18451465	chr5:2565775	chr10:880420	chr10:1167458	chr10:315045	chr10:840615	chr10:877279	chr10:880433	chr10:922729
Xiazhihong	T:C	C:C	G:G	C:A	C:C	C:C	T:T	T:T	G:G	C:C	G:G	G:G	A:C	C:C	T:T	A:A	T:T	G:G	G:G	A:A	C:T	G:G	G:G	C:C	T:C	?	G:A
Malbec	C:C	C:C	A:A	A:A	C:C	T:T	C:C	C:T	A:A	C:C	G:G	A:A	C:C	C:C	C:C	A:A	T:T	G:G	G:G	G:G	C:C	G:G	G:C	C:G	T:T	C:C	G:G
Sauvignon Blanc	T:C	C:C	A:A	A:A	C:C	C:C	T:T	T:T	G:G	C:C	G:G	G:G	C:C	C:C	C:C	A:A	T:T	G:G	?	A:G	C:T	G:G	G:C	C:C	T:C	C:T	G:A
Yan 73	T:C	G:C	G:A	C:A	C:C	C:C	T:T	C:T	G:G	C:C	G:G	G:G	C:C	C:C	C:C	A:A	T:T	G:G	G:G	G:G	C:C	G:G	G:C	C:C	T:T	C:C	?
Beibinghong	T:C	G:C	G:A	C:A	A:C	C:C	T:T	T:T	G:G	C:C	G:G	G:G	C:C	C:C	C:C	A:A	T:T	G:G	G:G	A:A	C:T	G:G	G:C	G:G	C:C	T:T	G:A
Jingzijing	T:C	C:C	A:A	C:A	A:C	?	T:T	T:T	G:G	C:C	G:G	G:G	A:A	?	T:T	G:G	C:C	G:G	G:G	A:A	C:C	G:G	G:C	C:C	T:T	?	?
Ruidu Cuixia	T:C	G:C	G:G	C:A	A:C	C:C	T:T	C:T	A:A	T:T	A:A	A:A	A:C	?	T:T	G:G	C:C	A:A	G:G	G:G	C:T	G:G	G:G	C:C	T:C	C:T	G:A
Aishen Meigui	T:C	G:C	G:A	C:A	A:A	C:C	C:C	C:T	A:A	C:C	A:A	A:A	A:C	C:C	T:T	G:G	C:C	G:G	?	G:G	?	G:G	C:C	G:G	C:C	?	A:A
Vidal Blanc	T:T	G:G	G:G	A:A	C:C	C:C	T:T	C:C	A:A	T:T	A:A	A:G	A:C	C:C	C:C	A:A	T:T	G:G	G:G	G:G	T:T	G:G	G:G	G:G	?	T:T	G:A
Sangiovese	T:C	G:C	G:A	C:A	A:C	C:C	T:T	C:C	G:G	C:C	?	G:G	A:A	?	T:T	G:G	C:C	G:G	G:G	A:A	C:T	G:G	G:C	C:G	?	C:T	A:A
Ruby Okuyama	T:C	G:C	?	C:A	A:C	C:C	T:T	C:T	A:A	T:T	A:A	A:A	A:C	T:C	T:T	G:G	C:C	A:A	G:G	G:G	C:T	G:G	G:C	C:G	T:C	C:T	G:A
Cabernet Gerniseht	T:C	C:C	A:A	A:A	C:C	C:C	T:T	T:T	G:G	C:C	G:G	G:G	C:C	C:C	C:C	A:A	T:T	G:G	G:G	A:A	T:T	G:G	G:G	C:G	C:C	T:T	A:A
Tannat	C:C	C:C	A:A	A:A	C:C	T:T	C:C	C:T	A:A	C:C	G:G	A:A	C:C	C:C	C:C	A:A	T:T	G:G	G:G	G:G	C:T	G:G	G:C	G:G	T:C	C:T	A:A
Gewurztraminer	T:C	G:C	G:A	C:A	C:C	C:C	T:T	C:T	G:G	C:C	G:G	G:G	C:C	T:C	C:C	A:A	T:T	G:G	G:G	G:G	C:C	G:G	C:C	C:C	T:T	C:C	G:G
Pinot Noir 115	C:C	C:C	A:A	A:A	C:C	C:C	T:T	T:T	G:G	C:C	G:G	A:A	C:C	C:C	C:C	A:A	T:T	G:G	G:G	A:A	C:T	G:G	C:C	C:G	T:C	C:T	G:A
Langdinai	T:C	C:C	A:A	A:A	C:C	C:C	C:C	C:T	G:G	C:C	A:A	G:G	A:C	C:C	C:C	A:A	T:T	G:G	G:G	G:G	C:T	G:G	G:G	C:G	T:C	C:T	A:A
Ruby Seedless	C:C	C:C	A:A	A:A	C:C	C:C	T:T	C:T	G:G	C:C	A:A	G:G	C:C	C:C	C:C	A:A	T:T	A:A	G:G	G:G	C:T	?	G:G	C:G	T:C	C:T	G:A
Gold Finger	T:C	C:C	G:G	A:A	C:C	C:C	T:T	T:T	G:G	C:C	G:G	G:G	A:C	C:C	C:C	A:A	T:T	G:G	G:G	A:A	T:T	G:G	G:G	C:G	C:C	T:T	A:A
Rizamat	C:C	C:C	G:G	A:A	C:C	C:C	T:T	T:T	G:G	C:C	A:G	G:G	A:C	C:C	T:C	A:A	T:T	A:G	G:G	A:G	C:T	G:G	G:C	C:C	T:C	C:T	?
Italian Riesling	T:C	C:C	A:A	C:A	C:C	C:C	T:T	C:T	A:G	C:C	A:A	A:G	A:C	C:C	T:T	G:A	C:T	G:G	G:G	G:G	T:T	G:G	G:G	G:G	C:C	T:T	A:A
Muscat Blanc 455	T:T	G:C	G:G	C:A	A:C	C:C	T:T	C:T	A:A	C:C	A:A	A:G	A:A	C:C	T:T	G:G	C:C	G:G	G:G	G:G	T:T	G:G	G:G	G:G	T:C	T:T	A:A
Pinot Gris	C:C	C:C	A:A	A:A	C:C	C:C	T:T	C:T	G:G	C:C	G:G	A:G	C:C	?	C:C	A:A	T:T	G:G	G:G	A:A	C:T	G:G	C:C	C:G	T:C	C:T	G:A
Zinfandel	T:C	C:C	G:A	C:A	C:C	T:C	C:C	C:C	A:G	T:T	A:A	A:A	A:A	T:T	C:C	A:A	C:C	A:A	A:A	G:G	C:C	G:G	G:G	G:G	T:C	T:T	G:G
Otilia Seedless	T:T	C:C	G:G	C:C	A:A	T:T	C:C	C:C	G:G	T:T	A:A	A:A	A:A	T:T	T:T	G:G	C:C	A:A	A:A	A:G	C:C	G:G	G:G	C:C	T:T	C:C	G:G
Red balado	T:C	G:C	G:A	C:A	A:C	C:C	T:T	T:T	G:G	C:C	G:G	G:G	A:C	C:C	C:C	A:A	T:T	A:A	G:G	A:A	C:T	G:G	G:G	C:C	T:C	C:T	G:G
Xiangfei	T:C	G:C	G:A	C:A	A:C	T:T	C:C	C:C	A:G	C:C	A:A	A:G	A:A	T:T	T:T	G:A	C:T	G:G	G:G	G:G	T:T	G:G	G:G	C:G	C:C	T:T	A:A
Eastern Star	T:C	G:G	G:G	C:A	A:C	T:T	T:T	C:T	A:A	C:C	A:G	A:G	A:C	T:C	T:C	G:A	C:C	A:G	G:G	G:G	C:C	A:G	G:G	C:G	C:C	T:T	G:A
Augusta	T:C	G:C	G:A	C:A	C:C	C:C	T:T	T:T	G:G	C:C	G:G	G:G	C:C	C:C	C:C	A:A	T:T	A:A	G:G	A:A	T:T	G:G	G:G	G:G	C:C	T:T	A:A
Shine Muscat	C:C	C:C	A:A	C:A	A:C	C:C	C:T	T:T	A:G	C:C	G:G	G:G	?	T:C	T:C	G:A	C:C	G:G	G:G	A:A	?	G:G	G:C	C:G	C:C	T:T	G:A
Zexiang	T:C	G:C	G:G	C:A	A:C	T:C	C:C	C:C	A:G	T:T	A:A	A:A	A:A	T:T	T:C	G:A	C:T	A:A	A:A	A:G	C:T	G:G	G:G	G:G	C:C	C:T	G:A
Christmas Rose	T:C	G:C	G:A	C:A	A:C	C:C	T:T	T:T	G:G	C:C	G:G	G:G	C:C	C:C	C:C	A:A	T:T	G:G	G:G	A:A	C:T	G:G	C:C	C:G	T:C	C:T	G:A
Gaganai	T:C	C:C	G:G	C:A	C:C	C:C	T:T	C:T	G:G	C:C	G:G	G:G	A:C	T:C	T:C	G:A	T:T	G:G	G:G	A:A	T:T	G:G	G:G	C:C	C:C	T:T	A:A
Selecta	C:C	C:C	A:A	A:A	C:C	C:C	T:T	T:T	G:G	C:C	G:G	G:G	C:C	C:C	C:C	A:A	T:T	A:A	G:G	A:A	C:T	G:G	C:C	C:G	T:C	C:T	G:A
Guibao	T:C	C:C	A:A	C:A	A:C	C:C	T:T	T:T	G:G	C:C	G:G	G:G	C:C	T:C	T:C	G:A	C:T	A:A	G:G	A:A	C:T	G:G	G:G	C:G	T:C	C:T	G:A
Heipohuang	T:C	G:C	G:A	C:A	C:C	?	T:T	T:T	G:G	C:C	G:G	G:G	A:A	C:C	C:C	G:G	T:T	G:G	G:G	A:A	C:T	G:G	G:C	C:C	T:C	C:T	G:A
Crimson Seedless	C:C	C:C	A:A	A:A	C:C	T:C	T:T	C:T	G:G	C:C	A:G	G:G	C:C	C:C	C:C	A:A	T:T	A:A	G:G	A:G	C:T	G:G	G:G	G:G	T:C	C:T	A:A
Zaomeigui	T:C	C:C	G:G	C:A	A:C	T:C	T:T	T:T	G:G	C:C	G:G	A:G	A:C	C:C	T:C	G:A	C:T	G:G	G:G	A:A	T:T	G:G	G:G	G:G	C:C	T:T	A:A
Bolgar	T:C	G:C	G:A	C:A	A:C	T:C	T:T	C:T	A:G	T:T	A:G	A:G	A:C	T:C	T:C	G:A	C:T	G:G	G:G	A:G	C:T	G:G	G:G	C:G	T:C	C:T	G:A
Zitian	C:C	C:C	G:A	A:A	A:C	T:C	T:T	T:T	G:G	C:C	G:G	G:G	A:A	C:C	C:C	A:A	T:T	G:G	G:G	A:A	T:T	G:G	G:G	C:C	C:C	T:T	G:A
Bai Spine Grape	C:C	C:C	A:A	A:A	C:C	C:C	T:T	C:C	G:G	C:C	G:G	G:G	C:C	C:C	C:C	A:A	T:T	G:G	G:G	A:A	C:C	G:G	G:G	G:G	C:C	T:T	G:G
Cuiputao	C:C	C:C	A:A	A:A	C:C	C:C	T:T	T:T	A:G	C:C	G:G	G:G	C:C	C:C	C:C	A:A	T:T	G:G	G:G	A:A	?	G:G	G:G	G:G	T:C	T:T	G:A
Baoguang	C:C	C:C	A:A	C:A	C:C	?	T:T	T:T	G:G	C:C	G:G	A:G	C:C	C:C	T:C	G:A	T:T	G:G	G:G	A:A	C:T	G:G	G:G	C:G	T:C	C:T	G:A
Qiuhongbao	T:C	G:C	G:A	C:A	A:C	C:C	T:T	T:T	G:G	C:C	G:G	G:G	A:C	C:C	T:C	G:A	C:T	A:G	G:G	A:A	C:T	A:A	G:C	G:G	T:C	C:T	A:A
Manseng Petit Blanc	T:C	C:C	A:A	A:A	C:C	T:C	T:T	C:T	G:G	C:C	G:G	G:G	C:C	C:C	C:C	A:A	T:T	G:G	G:G	A:G	C:C	G:G	G:C	C:G	T:T	C:C	?
Miersi	T:C	G:G	G:G	C:A	A:A	T:T	C:C	C:T	A:A	T:T	A:A	G:G	A:A	T:T	T:C	G:A	C:C	G:G	A:A	G:G	C:T	G:G	G:G	G:G	T:C	C:T	A:A
Hongshuangwei	T:C	C:C	G:A	C:A	A:A	T:C	C:C	T:T	G:G	C:C	G:G	A:G	A:C	C:C	T:C	G:A	C:T	G:G	G:G	A:A	C:C	G:G	G:G	C:C	T:C	C:T	G:G
Muscat Ottonel	T:C	C:C	A:A	C:A	A:A	T:C	T:T	C:T	G:G	C:C	A:G	G:G	?	T:C	T:C	G:A	C:T	G:G	G:G	A:G	C:T	G:G	G:C	C:G	T:C	C:T	G:A
Xinya	T:C	G:C	G:A	C:A	C:C	C:C	T:T	T:T	G:G	C:C	G:G	G:G	C:C	C:C	C:C	A:A	T:T	A:A	G:G	A:A	C:T	G:G	C:C	C:C	T:C	C:T	G:G
Se Spine Grape	C:C	C:C	A:A	A:A	C:C	C:C	T:T	C:C	G:G	C:C	G:G	G:G	C:C	C:C	C:C	A:A	T:T	G:G	G:G	A:A	C:C	G:G	G:G	G:G	C:C	T:T	G:G
Moldova	C:C	C:C	A:A	A:A	C:C	T:C	T:T	C:T	?	C:C	?	G:G	C:C	C:C	C:C	A:A	T:T	A:A	G:G	A:G	T:T	?	G:G	C:G	C:C	T:T	?
Victoria	T:C	C:C	G:G	C:A	C:C	T:C	T:T	C:T	G:G	?	A:G	G:G	A:C	T:C	T:C	A:A	T:T	G:G	G:G	A:G	C:C	G:G	G:G	C:C	T:T	C:C	G:G
Longyan	C:C	C:C	G:G	A:A	C:C	C:C	T:T	T:T	G:G	C:C	G:G	G:G	A:C	C:C	C:C	A:A	T:T	A:A	G:G	A:A	C:T	G:G	G:G	C:G	C:C	C:T	G:A
Heijixin	C:C	C:C	G:G	A:A	C:C	T:T	T:T	T:T	G:G	C:C	G:G	G:G	A:C	C:C	C:C	G:A	T:T	G:G	G:G	A:A	C:C	G:G	C:C	C:C	T:T	C:C	G:G
lümunage	T:C	G:C	G:A	C:A	A:C	T:C	T:T	T:T	G:G	C:C	G:G	G:G	A:C	C:C	T:C	G:A	C:T	?	G:G	A:A	C:T	G:G	G:G	C:C	T:C	T:T	G:G
Shuanghong	C:C	C:C	A:A	A:A	C:C	T:T	C:C	C:C	A:A	T:T	A:A	A:A	A:A	T:T	T:T	G:G	C:C	A:A	A:A	G:G	C:C	A:A	G:G	C:C	C:C	T:T	G:G
Dolcetto	T:C	C:C	G:G	A:A	C:C	T:C	?	T:T	G:G	?	?	?	?	?	C:C	A:A	T:T	G:G	G:G	A:A	C:T	G:G	?	G:G	C:C	T:T	A:A
Muscat Hamburg	T:C	G:C	G:A	C:A	A:C	T:T	C:C	C:C	A:A	T:T	A:A	A:A	A:A	T:T	T:T	G:G	C:C	A:A	A:A	G:G	T:T	G:G	G:G	C:C	C:C	T:T	A:A
Areni	T:C	C:C	A:A	A:A	C:C	C:C	T:T	T:T	G:G	C:C	G:G	A:G	A:C	C:C	C:C	A:A	T:T	G:G	G:G	A:A	T:T	G:G	G:C	C:G	C:C	T:T	A:A
Centennial Seedless	T:C	G:C	G:G	C:A	A:C	T:C	T:T	C:T	A:G	T:T	A:G	A:G	A:C	T:C	T:C	G:A	C:T	A:A	G:G	A:G	C:T	G:G	G:G	G:G	T:C	C:T	A:A
Lihongbao	T:T	G:C	G:G	C:A	A:C	T:C	T:T	C:T	A:G	T:C	A:G	A:G	A:A	T:C	T:C	G:A	C:T	A:A	G:G	A:G	C:C	G:G	G:G	C:G	T:T	C:C	G:A
Muscat Rouge	T:C	G:C	G:A	C:A	A:C	T:C	T:T	C:T	A:G	C:C	A:G	A:G	A:A	C:C	T:C	G:A	C:T	G:G	G:G	A:G	T:T	G:G	G:G	G:G	T:C	T:T	A:A
Tazinilo	T:C	G:C	G:A	C:A	C:C	C:C	T:T	T:T	G:G	C:C	G:G	A:G	C:C	C:C	C:C	A:A	T:T	G:G	G:G	A:A	T:T	G:G	G:G	C:C	C:C	T:T	A:A
Roussanne 468	C:C	C:C	A:A	A:A	C:C	C:C	T:T	T:T	G:G	C:C	G:G	G:G	C:C	C:C	C:C	A:A	T:T	G:G	G:G	A:A	C:T	A:A	G:G	G:G	T:C	C:T	A:A
Jiapeilu	T:C	G:C	G:G	C:A	A:C	T:C	T:T	C:T	A:G	T:T	A:G	A:G	A:C	T:C	T:C	G:A	C:T	A:A	G:G	A:G	C:T	G:G	G:G	C:C	T:C	C:T	G:G
Xiying Putao	C:C	C:C	G:G	A:A	C:C	T:T	C:C	C:C	G:G	T:T	A:A	A:A	A:A	T:T	T:T	G:G	C:C	A:A	A:A	G:G	C:T	A:A	G:G	C:G	C:C	C:T	G:A
Cabernet Ruby	T:C	C:C	A:A	A:A	C:C	C:C	T:T	T:T	G:G	C:C	G:G	G:G	C:C	C:C	C:C	A:A	T:T	G:G	G:G	A:A	C:T	G:G	G:G	C:C	T:C	C:T	G:A
Autumn Royal	C:C	C:C	G:G	A:A	C:C	C:C	T:T	T:T	G:G	C:C	G:G	A:G	A:C	C:C	C:C	A:A	T:T	A:A	G:G	A:A	T:T	G:G	G:G	C:G	C:C	T:T	G:A
Wuhe Cuibao	T:C	C:C	G:G	C:A	A:C	C:C	T:T	T:T	G:G	C:C	G:G	G:G	A:C	T:T	T:C	G:G	C:C	G:G	G:G	A:A	T:T	G:G	G:G	G:G	C:C	T:T	A:A
Cuiguang	T:C	C:C	G:G	C:A	A:C	T:T	C:C	C:C	G:G	T:T	A:A	A:A	A:A	T:T	T:T	G:G	C:C	A:A	A:A	A:G	C:C	A:A	G:G	C:C	T:T	C:C	G:G
Huapu No.1	T:C	G:C	G:A	C:A	C:C	C:C	T:T	T:T	G:G	C:C	G:G	G:G	A:C	C:C	C:C	G:A	T:T	G:G	G:G	A:A	C:T	G:G	G:G	C:G	C:C	T:T	G:A
Red Globe	C:C	C:C	A:A	A:A	C:C	C:C	T:T	T:T	G:G	C:C	G:G	G:G	C:C	C:C	C:C	A:A	T:T	G:G	G:G	A:A	C:T	G:G	G:G	C:C	T:C	C:T	G:G
Cabernet Sauvignon	T:C	C:C	A:A	A:A	C:C	C:C	T:T	T:T	G:G	C:C	G:G	G:G	C:C	?	C:C	A:A	T:T	G:G	G:G	A:A	C:T	?	G:C	C:C	C:C	C:T	G:A
2-1-3	T:C	G:C	G:G	A:A	C:C	T:C	T:T	C:C	A:G	C:C	A:G	A:G	A:C	C:C	C:C	A:A	T:T	G:G	G:G	A:G	T:T	?	G:G	G:G	T:C	T:T	G:A
Yellow Italia	T:C	G:C	G:G	C:A	A:C	T:C	T:T	C:T	A:G	T:T	A:G	A:G	A:C	T:T	T:C	G:A	C:T	A:A	G:G	A:G	C:T	G:G	G:C	C:G	T:C	C:T	G:A
Zhuosexiang	T:C	C:C	A:A	A:A	C:C	T:T	T:T	T:T	G:G	C:C	G:G	G:G	C:C	C:C	C:C	A:A	T:T	G:G	G:G	A:A	C:C	G:G	G:G	C:C	C:C	T:T	G:A
Merlot 348	T:C	G:C	G:A	C:A	A:C	T:C	T:T	C:T	A:G	C:C	G:G	G:G	?	C:C	C:C	A:A	T:T	G:G	G:G	A:G	C:T	G:G	?	G:G	T:C	C:T	A:A
Zaokangbao	T:C	C:C	G:A	C:A	A:A	T:C	T:T	T:T	G:G	C:C	G:G	A:G	A:C	C:C	T:C	G:A	C:T	G:G	G:G	A:A	C:T	G:G	G:G	C:G	T:C	C:T	G:A
Yatomi Rosa	C:C	C:C	A:A	A:A	C:C	T:C	T:T	T:T	G:G	C:C	G:G	A:G	C:C	C:C	C:C	A:A	T:T	A:A	G:G	A:A	C:T	G:G	G:C	C:C	T:C	C:T	G:A
Manai	C:C	C:C	G:G	A:A	C:C	C:C	T:T	T:T	G:G	C:C	G:G	G:G	A:C	C:C	C:C	G:A	T:T	G:G	G:G	A:A	C:T	G:G	G:G	C:G	T:C	C:T	G:A
Tamina	T:C	G:C	G:A	C:A	A:C	T:C	T:T	C:T	A:G	T:T	A:G	A:G	A:C	T:C	T:C	G:A	C:T	A:A	G:G	A:G	C:T	G:G	G:C	C:G	T:C	C:T	G:A
Huozhouziyu	C:C	C:C	G:G	A:A	C:C	C:C	T:T	T:T	G:G	C:C	G:G	G:G	A:C	C:C	C:C	A:A	T:T	G:G	G:G	A:A	C:C	G:G	G:C	C:C	T:T	C:C	G:G
Ping'er Putao	C:C	C:C	G:G	A:A	C:C	C:C	T:T	T:T	G:G	C:C	G:G	G:G	A:C	C:C	C:C	G:A	T:T	A:A	G:G	A:A	C:T	G:G	G:G	C:G	C:C	C:T	G:A
Chenin Blanc	T:T	C:C	A:A	A:A	C:C	T:T	T:T	C:T	G:G	C:C	G:G	G:G	C:C	C:C	C:C	A:A	T:T	G:G	G:G	A:G	C:T	G:G	G:C	C:C	C:C	C:T	G:A
Blue French	T:T	C:C	G:G	C:C	C:C	T:C	T:T	C:T	G:G	C:C	A:G	G:G	A:C	T:T	T:C	G:A	T:T	G:G	G:G	A:G	T:T	G:G	G:G	G:G	T:C	T:T	A:A
Jizaomi	T:C	G:C	G:G	C:A	A:C	T:C	C:C	C:T	A:G	C:C	A:G	A:G	A:C	C:C	T:C	G:A	C:T	G:G	G:G	A:G	T:T	G:G	G:G	G:G	C:C	T:T	A:A
Riesling	?	C:C	A:A	A:A	C:C	T:C	T:T	C:T	G:G	C:C	A:G	G:G	C:C	T:C	T:C	A:A	T:T	G:G	G:G	A:G	T:T	G:G	G:G	G:G	C:C	T:T	A:A
Flame Seedless	T:C	C:C	G:G	C:A	C:C	T:C	T:T	C:T	G:G	C:C	A:G	G:G	A:C	T:C	T:C	A:A	T:T	G:G	G:G	A:G	C:C	G:G	G:G	C:C	T:C	C:T	G:G
Petit Verdot	T:T	G:G	G:G	A:A	C:C	T:C	T:T	C:C	G:G	C:C	G:G	G:G	C:C	T:C	T:C	G:A	C:T	G:G	G:G	A:G	T:T	G:G	G:C	G:G	C:C	T:T	?
Carignan	C:C	C:C	A:A	C:C	C:C	C:C	T:T	T:T	G:G	C:C	G:G	G:G	C:C	C:C	C:C	A:A	T:T	G:G	A:A	A:A	C:C	G:G	C:C	G:G	C:C	T:T	A:A
Marselan	C:C	C:C	A:A	A:A	C:C	T:C	T:T	C:T	G:G	C:C	A:G	G:G	?	T:C	C:C	A:A	T:T	G:G	G:G	A:G	T:T	G:G	G:G	C:G	T:C	T:T	A:A
Cabernet Franc	T:C	G:C	G:A	C:A	C:C	C:C	T:T	T:T	G:G	C:C	G:G	G:G	C:C	C:C	C:C	A:A	T:T	G:G	G:G	A:A	T:T	G:G	G:C	C:G	C:C	T:T	A:A
Viognier	C:C	C:C	A:A	A:A	C:C	T:C	T:T	T:T	G:G	C:C	G:G	A:G	C:C	C:C	C:C	A:A	T:T	G:G	G:G	A:A	C:T	?	G:G	G:G	T:C	C:T	A:A
Shuangfeng	C:C	C:C	A:A	A:A	C:C	T:C	C:C	C:C	G:G	T:T	A:A	G:G	A:A	T:T	C:C	A:A	C:C	G:G	A:A	A:A	C:C	G:G	G:G	C:G	T:T	T:T	G:G
Chardonnay	T:C	G:C	G:A	C:A	C:C	T:C	T:T	C:T	G:G	C:C	A:G	G:G	C:C	C:C	C:C	A:A	T:T	G:G	G:G	A:G	T:T	G:G	C:C	G:G	C:C	T:T	A:A
Beimei	T:C	G:G	G:G	C:A	A:A	T:C	C:C	C:T	A:G	T:T	A:A	A:A	A:A	T:T	T:C	G:A	C:T	A:A	A:A	G:G	C:C	A:A	G:G	C:G	T:T	T:T	G:G
Beihong	C:C	C:C	A:A	A:A	C:C	T:T	C:C	C:C	A:A	T:T	A:A	A:A	A:A	T:T	T:T	G:G	C:C	A:A	A:A	G:G	C:C	A:A	G:G	C:C	T:T	C:C	G:G
Syrah 100	T:C	C:C	A:A	A:A	C:C	C:C	T:T	T:T	G:G	C:C	G:G	G:G	C:C	?	C:C	A:A	T:T	G:G	G:G	A:A	C:T	G:G	G:C	G:G	T:C	C:T	A:A
Note: ? represents genotype deletion.

## Sheet: S9
Table S9. Concentrations of 6-methyl-5-hepten-2-one, geranylacetone and β-cyclocitral in extreme pools of F1 population used for qPCR.
		6-methyl-5-hepten-2-one (μg/kg)				geranylacetone (μg/kg)				β-cyclocitral (μg/kg)
	Offspring No.	2017 16 °Brix	2018 10 °Brix	2018 16 °Brix		2017 16 °Brix	2018 10 °Brix	2018 16 °Brix		2017 16 °Brix	2018 10 °Brix	2018 16 °Brix
Low-concentration individuals	A28	3.88	5.16	4.35		0.17	1.01	1.12		0.17	1.01	1.12
	A138	5.83	5.09	4.46		0.2	1.12	0.86		0.17	1.17	1.03
	A175	2.04	4.35	4.27		0.04	1.04	1.43		0.17	0.97	0.92
High-concentration individuals	A141	33.28	9.72	12.38		0.66	1.75	2.62		0.32	2.5	3.7
	A152	25.34	11.6	11.77		0.53	3.05	2.37		0.35	1.94	2.02
	A156	16.04	11.5	11.83		0.35	2.39	2.41		0.29	1.49	1.52
